# Supplementary material for: Risk stratification of postoperative enteral feeding intolerance using explainable machine learning in oral cancer free flap reconstruction
Source: Front Nutr. 2026 Jun 4;13:1815516. doi: 10.3389/fnut.2026.1815516 (PMC13275280; doi:10.3389/fnut.2026.1815516)
Supplement: Supplementary file 2 [file Data_Sheet_1.zip]

Archive with 4 entries (3 files):
- Supplementary_Data_and_Code/
- Supplementary_Data_and_Code/Python.py
- Supplementary_Data_and_Code/R.R
- Supplementary_Data_and_Code/Raw_Data.csv
