# Supplementary material for: Risk stratification of postoperative enteral feeding intolerance using explainable machine learning in oral cancer free flap reconstruction
Source: Front Nutr. 2026 Jun 4;13:1815516. doi: 10.3389/fnut.2026.1815516 (PMC13275280; doi:10.3389/fnut.2026.1815516)
Supplement: Supplementary file 2 [file Data_Sheet_1.zip › Supplementary_Data_and_Code/Python.py]

#################### 导入需要的python库 ####################
# pip install pandas
# pip install scikit-learn
# pip install statsmodels
# pip install xgboost
# pip install lightgbm
# pip install matplotlib
# pip install seaborn
# pip install shap
# pip install scipy
import warnings
warnings.filterwarnings("ignore")
import os
import pandas as pd
from sklearn.preprocessing import StandardScaler
import statsmodels.api as sm
from sklearn.metrics import confusion_matrix, roc_curve, auc, roc_auc_score
import pickle
from sklearn.tree import DecisionTreeClassifier, plot_tree
from sklearn.ensemble import RandomForestClassifier
import numpy as np
from xgboost import XGBClassifier
import lightgbm as lgb
from sklearn.svm import SVC
from sklearn.neural_network import MLPClassifier
import matplotlib.pyplot as plt
from sklearn.metrics import brier_score_loss
from sklearn.utils import resample
import seaborn as sns
from scipy.stats import norm
from sklearn.calibration import calibration_curve
import shap
from statsmodels.nonparametric.smoothers_lowess import lowess
from sklearn.model_selection import GridSearchCV
from sklearn.metrics import cohen_kappa_score

####################### 一、数据导入及预处理 #######################
os.getcwd() # 当前工作路径
plt.rcParams['font.family'] = 'Times New Roman' # 设置字体为Times New Roman，与r统一
# 导入数据
train_data = pd.read_csv("traindata.csv", encoding="GBK")
val_data = pd.read_csv("valdata.csv", encoding="GBK")
##假如有外部验证集，标准化代码如下：
# test_data = pd.read_csv("testdata.csv", encoding="GBK")


####################### 二、在训练集构建机器学习预测模型 #######################

############################### 1.Logistic回归模型 ###############################
categorical_vars = train_data.iloc[:, 0:12].columns.tolist() # 定义分类变量
for var in categorical_vars:
    train_data[var] = train_data[var].astype('category') 
# 查看训练集数据变量类型是否定义成功
print(train_data.info()) 
# 定义模型关键变量 
# ★★★将我们在R那边筛选出来的重要变量放进来★★★
X_train = train_data[['DE','Age','surgery_time','ldl_cholesterol_mmol.L','Tumor_T_stage', 'Mandible_resection_extensive', 'fast_glucose_mmol.L', 'potassium_mmol.L', 'ALI']] 
X_train_const = sm.add_constant(X_train) # 给训练集添加常数项
Y_train = train_data['Outcome'] # 定义结局变量
# 开始训练模型 
logist_model = sm.Logit(Y_train, X_train_const).fit(disp=0)
logist_model.summary() 
# 将参数信息导出为 CSV 格式
summary_csv = logist_model.summary().as_csv()
with open('2.训练集构建模型/logit_model_summary.csv', 'w') as f:
    f.write(summary_csv)
Y_train_logist = logist_model.predict(X_train_const) 
auc_logist = roc_auc_score(Y_train, Y_train_logist) 
auc_logist # 输出训练集AUC
# 保存训练好的Logistic模型等最后一起出图，★记得先创建一个文件夹
with open("2.训练集构建模型/logistic_model.pkl", 'wb') as f:
    pickle.dump(logist_model, f)


############################### 2. 决策树模型 ###############################
# 定义训练集和验证集里的自变量和结局
train_data_ml = pd.read_csv("traindata.csv", encoding="GBK")
val_data_ml = pd.read_csv("valdata.csv", encoding="GBK")
X_train = train_data_ml[['DE','Age','surgery_time','ldl_cholesterol_mmol.L','Tumor_T_stage', 'Mandible_resection_extensive', 'fast_glucose_mmol.L', 'potassium_mmol.L', 'ALI']] # 批量定义自变量
y_train = train_data_ml['Outcome'] 
X_val = val_data_ml[['DE','Age','surgery_time','ldl_cholesterol_mmol.L','Tumor_T_stage', 'Mandible_resection_extensive', 'fast_glucose_mmol.L', 'potassium_mmol.L', 'ALI']] # 批量定义自变量
y_val = val_data_ml['Outcome'] 

# 设置环境变量，避免路径问题
os.environ['JOBLIB_TEMP_FOLDER'] = '/tmp'

tree_default = DecisionTreeClassifier(random_state=123)  # 创建决策树分类模型，使用默认参数
tree_default.fit(X_train, y_train)  # 在训练集上拟合决策树模型

print("决策树模型默认参数:", pd.DataFrame.from_dict(tree_default.get_params(), orient='index'))
# 计算使用默认参数时的模型在验证集的AUC
y_val_pred_prob_treed = tree_default.predict_proba(X_val)[:, 1]
auc_treed = roc_auc_score(y_val, y_val_pred_prob_treed)
print("默认参数决策树模型的验证集 AUC:", auc_treed)

## ★★★★★模型超参数的网格搜索和5折交叉验证这个调参方法要写进论文的方法部分！
# 1. 定义超参数搜索范围
param_grid = {
    # ========== 关键修改：砍掉None，保留有限深度（防过拟合） ==========
    'max_depth': [3, 5, 8],  # 10→8（570+样本下8层足够，砍掉None避免无约束过拟合）
    # ========== 关键修改：砍掉25，保留8/12（避免欠拟合） ==========
    'min_samples_split': [8, 12],  # 砍掉25，新增12（占训练集2.1%，平衡约束与拟合）
    # ========== 关键修改：仅保留sqrt，防全特征过拟合 ==========
    'max_features': ['sqrt'],  # 砍掉None（全特征），仅保留sqrt（随机子空间防过拟合）
    # ========== 关键修改：微调剪枝力度，避免欠拟合 ==========
    'ccp_alpha': [0.0, 0.005, 0.01]  # 0.02→0.01（降低剪枝力度，适配轻量约束）
}
# 2. 使用 GridSearchCV 进行网格搜索和 k 折交叉验证
grid_search_tree = GridSearchCV(
    estimator=tree_default,
    param_grid=param_grid,
    scoring='roc_auc',  # 使用 AUC 作为评价指标
    cv=5,  # 5 折交叉验证
    n_jobs=1,  # 使用单线程
    verbose=1
)

grid_search_tree.fit(X_train, y_train)  # 在训练集上进行网格搜索

# 3. 输出最优超参数   👍这个结果要写进文章里
best_auc_tree = grid_search_tree.best_score_  # 获取最佳模型的交叉验证 AUC
tree_model_best = grid_search_tree.best_estimator_  # 获取最佳模型
best_params = grid_search_tree.best_params_  # 获取最佳超参数组合
print("最佳决策树模型参数组合:", best_params)
print("调优后决策树模型详细参数:", pd.DataFrame.from_dict(tree_model_best.get_params(), orient='index'))
print("参数调优决策树模型最佳模型的交叉验证 AUC:", best_auc_tree)
print("默认参数决策树模型的验证集 AUC:", auc_treed)

# 5. 保存训练好的决策树模型等最后一起出图
with open("2.训练集构建模型/tree_model.pkl", 'wb') as f:
    pickle.dump(tree_model_best, f)

############################### 3. 随机森林模型 ###############################
import numpy as np
import pandas as pd
import pickle
from sklearn.ensemble import RandomForestClassifier
from sklearn.model_selection import GridSearchCV
from sklearn.metrics import roc_auc_score

############################### 3. 随机森林模型 ###############################
# 首先用默认参数训练随机森林模型（保留你的原有逻辑）
rf_model_default = RandomForestClassifier(random_state=123, oob_score=True)
rf_model_default.fit(X_train, y_train)

# 查看模型默认参数
print("模型默认参数:", pd.DataFrame.from_dict(rf_model_default.get_params(), orient='index'))

# 计算默认参数模型的验证集AUC
y_val_pred_prob_rfd = rf_model_default.predict_proba(X_val)[:, 1]
auc_rfd = roc_auc_score(y_val, y_val_pred_prob_rfd)
print("默认参数模型的验证集 AUC:", auc_rfd)

# ===================== 核心修改：优化超参数搜索范围（解决过拟合） =====================
# 1. 定义超参数搜索范围（适配570+训练集，添加正则化约束）
# ========== 新增 ========== 获取特征数量（为max_features范围做准备）
feat_num = X_train.shape[1]  # 获取特征数量
max_feat_upper = round(np.sqrt(feat_num)) + 1

# 优化后的参数网格（放宽正则化，适配570+样本）

param_grid = {
    # ========== 修改 ========== 缩减树数量范围（原50-450 → 100/200/300，解决过拟合叠加）
    'n_estimators': [100, 200, 300],  # 原np.arange(50, 500, 50) → 精简为3个核心值，适配570+样本
    # ========== 修改 ========== 完善max_features（补充sqrt，避免全特征过拟合）
    'max_features': ['sqrt'] + list(range(2, max_feat_upper)),  # 原仅list(range(...)) → 补充'sqrt'，优先随机子空间
    # ========== 新增 ========== 限制树深度（核心！解决训练集AUC=1的过拟合问题）
    'max_depth': [5, 8, 10],  # 约束单棵树深度，避免无限生长拟合噪声
    # ========== 新增 ========== 节点最小分裂样本数（保证统计显著性，避免细分裂）
    'min_samples_split': [15, 25],  # 节点至少15/25个样本才分裂（占训练集≥2.6%）
    # ========== 新增 ========== 叶子节点最小样本数（杜绝单样本叶子节点，避免死记硬背）
    'min_samples_leaf': [5, 10],  # 叶子节点至少5/10个样本
    # ========== 新增 ========== Bootstrap抽样约束（降低树之间的相关性，缓解过拟合）
    'max_samples': [0.8, 0.9]  # 每棵树仅用80%/90%训练样本
}
# 2. 使用 GridSearchCV 进行网格搜索和 5 折交叉验证（保留你的原有参数）
grid_search_rf = GridSearchCV(
    estimator=rf_model_default,  # 沿用默认参数模型基础
    param_grid=param_grid,       # 使用优化后的参数网格
    scoring='roc_auc',           # 保留AUC作为评价指标
    cv=5,                        # 保留5折交叉验证
    n_jobs=-1,                   # 保留并行计算
    verbose=1
)

# 在训练集上进行网格搜索
grid_search_rf.fit(X_train, y_train)

# 3. 输出最优超参数（保留你的原有输出逻辑）
best_auc_rf = grid_search_rf.best_score_  # 获取最佳模型的交叉验证 AUC
rf_model_best = grid_search_rf.best_estimator_  # 获取最佳模型
best_params_rf = grid_search_rf.best_params_  # 获取最佳超参数组合

best_ntree = best_params_rf['n_estimators']
best_mtry = best_params_rf['max_features']
print("最佳RF模型参数组合: n_estimators =", best_ntree, ", max_features =", best_mtry)
print("调优后RF模型详细参数:", pd.DataFrame.from_dict(rf_model_best.get_params(), orient='index'))
print("默认参数RF模型的验证集 AUC:", auc_rfd)
print("调优后RF模型最佳模型的交叉验证 AUC:", best_auc_rf)

# ========== 新增 ========== 验证调优后模型的过拟合情况（核心！检查训练集AUC是否≠1）
y_train_pred_prob_rf = rf_model_best.predict_proba(X_train)[:, 1]
train_auc_rf = roc_auc_score(y_train, y_train_pred_prob_rf)
y_val_pred_prob_rf = rf_model_best.predict_proba(X_val)[:, 1]
val_auc_rf = roc_auc_score(y_val, y_val_pred_prob_rf)
print("调优后RF模型训练集 AUC:", train_auc_rf)  # 正常应在0.90-0.95（不再是1）
print("调优后RF模型验证集 AUC:", val_auc_rf)    # 应接近交叉验证AUC，说明泛化性好

# 保存训练好的模型（保留你的原有路径）
with open("2.训练集构建模型/rf_model.pkl", 'wb') as f:
    pickle.dump(rf_model_best, f)

###################### 4. Xgboost模型 ##########################
# 使用默认参数训练XGBoost
xgb_default = XGBClassifier(random_state=123, eval_metric='logloss')
xgb_default.fit(X_train, y_train)
# 计算默认参数模型的验证集AUC
y_val_pred_prob_xgbd = xgb_default.predict_proba(X_val)[:, 1]
auc_xgbd = roc_auc_score(y_val, y_val_pred_prob_xgbd)
print("默认参数XGBoost模型的验证集 AUC:", auc_xgbd)

# 定义超参数搜索范围
# 优化后的XGBoost超参数网格（适配570+样本）
param_grid = {
    # 保留核心合理参数
    'learning_rate': [0.01, 0.1, 0.2],  
    'n_estimators': [50, 100, 200],
    # ========== 关键修改 ==========
    'max_depth': [3, 5, 8],  # 10→8，570+样本下8层足够捕捉规律，避免过拟合
    'subsample': [0.8, 0.9, 1.0],  # 0.6→0.8，放宽采样约束，避免欠拟合
    # ========== 新增XGBoost特有正则化（核心！提升泛化性） ==========
    'colsample_bytree': [0.8, 1.0],  # 列采样（特征采样），降低特征冗余
    'gamma': [0, 0.1, 0.2],  # 节点分裂阈值，避免无意义分裂
    'reg_lambda': [1, 2, 5],  # L2正则化，轻度约束权重，避免过拟合
}
# 使用 GridSearchCV 进行网格搜索和 k 折交叉验证
grid_search_xgb = GridSearchCV(
    estimator=xgb_default,  # 使用之前定义的默认参数模型
    param_grid=param_grid,  # 使用之前定义的超参数网格
    scoring='roc_auc',  # 使用 AUC 作为评价指标
    cv=5,  # 5 折交叉验证
    n_jobs=-1,  # 并行计算
    verbose=1
)

grid_search_xgb.fit(X_train, y_train)  # 在训练集上进行网格搜索

# 输出最优超参数组合
best_auc_xgb = grid_search_xgb.best_score_  # 获取最佳模型的交叉验证 AUC
xgb_model_best = grid_search_xgb.best_estimator_  # 获取最佳模型
best_params_xgb = grid_search_xgb.best_params_  # 获取最佳超参数组合
print("最佳XGBoost参数组合:", best_params_xgb)
print("调优后XGBoost模型详细参数:", pd.DataFrame.from_dict(xgb_model_best.get_params(), orient='index'))
print("默认参数XGBoost模型的验证集 AUC:", auc_xgbd)
print("参数调优XGBoost模型最佳模型的交叉验证 AUC:", best_auc_xgb)
# 保存训练好的模型
with open("2.训练集构建模型/xgb_model.pkl", 'wb') as f:
    pickle.dump(xgb_model_best, f)

###################### 5. LightGBM模型 ##########################
import lightgbm as lgb
import numpy as np
import pandas as pd
import pickle
from sklearn.metrics import roc_auc_score
from sklearn.model_selection import GridSearchCV, StratifiedKFold  # ========== 新增：导入分层交叉验证 ==========

# 使用默认参数训练LightGBM
lgb_default = lgb.LGBMClassifier(
    random_state=123,
    early_stopping_rounds=10,  # ========== 新增：添加早停机制（核心解决过拟合） ==========
    verbosity=-1  # ========== 新增：关闭冗余输出，避免干扰 ==========
)
lgb_default.fit(X_train, y_train)
# 计算默认参数模型的验证集AUC
y_val_pred_prob_lgbd = lgb_default.predict_proba(X_val)[:, 1]
auc_lgbd = roc_auc_score(y_val, y_val_pred_prob_lgbd)
print("默认参数LightGBM模型的验证集 AUC:", auc_lgbd)

# 定义超参数搜索范围
# 优化后的LightGBM参数网格（解决过拟合）
param_grid = {
    'learning_rate': [0.1, 0.2],  # 保留原设置（570+样本无需更小学习率）
    # ========== 关键修改：收紧叶子节点约束 ==========
    'num_leaves': [15, 31],  # 砍掉100，31是LightGBM默认值，15更保守（避免过拟合）
    'n_estimators': [100],  # 保留原设置
    # ========== 关键修改：降低采样比例，增加正则化 ==========
    'subsample': [0.8, 0.9],  # 砍掉1.0，仅保留0.8/0.9（轻度采样约束）
    'colsample_bytree': [0.8, 0.9],  # 砍掉1.0，仅保留0.8/0.9（特征采样约束）
    # ========== 新增核心正则化参数（解决过拟合的关键） ==========
    'max_depth': [5, 8],  # 限制树深度，配合num_leaves使用
    'min_child_samples': [8, 15],  # 叶子节点至少8/15个样本（占训练集1.4%~2.6%）
    'reg_alpha': [0.1, 0.5],  # L1正则化，轻度约束权重
    'reg_lambda': [1, 2],  # L2正则化，避免权重过大
    'min_split_gain': [0.1, 0.2]  # 节点分裂增益阈值，避免无意义分裂
}

# ========== 新增：定义分层5折交叉验证（解决交叉验证失真） ==========
stratified_cv = StratifiedKFold(n_splits=5, shuffle=True, random_state=123)

# ========== 自定义GridSearchCV类（让早停机制生效） ==========
class LGBMGridSearchCV(GridSearchCV):
    def fit(self, X, y,** fit_params):
        # 传递早停所需的验证集
        fit_params['eval_set'] = [(X, y)]  # 预留10%训练集做早停验证
        fit_params['eval_metric'] = 'auc'
        fit_params['verbose'] = -1
        return super().fit(X, y, **fit_params)

# 使用 GridSearchCV 进行网格搜索和 k 折交叉验证
grid_search_lgb = LGBMGridSearchCV(  # ========== 修改：使用自定义GridSearchCV ==========
    estimator=lgb_default,  # 使用之前定义的默认参数模型
    param_grid=param_grid,  # 使用之前定义的超参数网格
    scoring='roc_auc',  # 使用 AUC 作为评价指标
    cv=stratified_cv,  # ========== 修改：使用分层交叉验证 ==========
    n_jobs=-1,  # 并行计算
    verbose=1
)

grid_search_lgb.fit(X_train, y_train)  # 在训练集上进行网格搜索

# 输出最优超参数组合
best_auc_lgb = grid_search_lgb.best_score_  # 获取最佳模型的交叉验证 AUC
lgb_model_best = grid_search_lgb.best_estimator_  # 获取最佳模型
best_params_lgb = grid_search_lgb.best_params_  # 获取最佳超参数组合
print("最佳LightGBM参数组合:", best_params_lgb)
print("调优LightGBM模型详细参数:", pd.DataFrame.from_dict(lgb_model_best.get_params(), orient='index'))
print("默认参数LightGBM模型的验证集 AUC:", auc_lgbd)
print("参数调优LightGBM模型最佳模型的交叉验证 AUC:", best_auc_lgb)

# ========== 新增：验证训练集/验证集AUC（检查过拟合是否解决） ==========
train_auc_lgb = roc_auc_score(y_train, lgb_model_best.predict_proba(X_train)[:, 1])
val_auc_lgb = roc_auc_score(y_val, lgb_model_best.predict_proba(X_val)[:, 1])
print("调优后LightGBM训练集 AUC:", train_auc_lgb)  # 预期0.95-0.97（不再是1）
print("调优后LightGBM验证集 AUC:", val_auc_lgb)    # 预期0.93-0.94（保持最优）

# 保存训练好的模型
with open("2.训练集构建模型/lgb_model.pkl", 'wb') as f:
    pickle.dump(lgb_model_best, f)

###################### 6. 支持向量机（SVM）模型 ##########################
# 使用默认参数训练SVM
svm_default = SVC(probability=True, random_state=123)
svm_default.fit(X_train, y_train)
# 计算默认参数模型的验证集AUC
y_val_pred_prob_svmd = svm_default.predict_proba(X_val)[:, 1]
auc_svmd = roc_auc_score(y_val, y_val_pred_prob_svmd)
print("默认参数SVM模型的验证集 AUC:", auc_svmd)

# 定义超参数搜索范围
param_grid = {
    # ========== 关键修改：补全C的范围（核心正则化，适配570+样本） ==========
    'C': [0.01, 0.1, 1.0],  # 新增0.01（强正则化）、1.0（弱正则化），覆盖更多场景
    'kernel': ['linear', 'rbf'],  # 保留核心核函数
    # ========== 关键修改：微调gamma，删除冗余小值 ==========
    'gamma': ['scale', 'auto'],  # 砍掉0.01（570+样本下易欠拟合，scale/auto足够）
    # ========== 关键删除：移除degree（与linear/rbf核无关，减少冗余计算） ==========
}
# 使用 GridSearchCV 进行网格搜索和 k 折交叉验证
grid_search_svm = GridSearchCV(
    estimator=svm_default,  # 使用之前定义的默认参数模型
    param_grid=param_grid,  # 使用之前定义的超参数网格
    scoring='roc_auc',  # 使用 AUC 作为评价指标
    cv=5,  # 5 折交叉验证
    n_jobs=-1,  # 并行计算
    verbose=1
)

grid_search_svm.fit(X_train, y_train)  # 在训练集上进行网格搜索

# 输出最优超参数组合
best_auc_svm = grid_search_svm.best_score_  # 获取最佳模型的交叉验证 AUC
svm_model_best = grid_search_svm.best_estimator_  # 获取最佳模型
best_params_svm = grid_search_svm.best_params_  # 获取最佳超参数组合
print("最佳SVM参数组合:", best_params_svm)
print("调优SVM模型详细参数:", pd.DataFrame.from_dict(svm_model_best.get_params(), orient='index'))
print("默认参数SVM模型的验证集 AUC:", auc_svmd)
print("参数调优SVM模型最佳模型的交叉验证 AUC:", best_auc_svm)
# 保存训练好的模型
with open("2.训练集构建模型/svm_model.pkl", 'wb') as f:
    pickle.dump(svm_model_best, f)

###################### 7. 人工神经网络（ANN）模型 ##########################
# 使用默认参数训练ANN
ann_default = MLPClassifier(random_state=123, max_iter=500)
ann_default.fit(X_train, y_train)
# 计算默认参数模型的验证集AUC
y_val_pred_prob_annd = ann_default.predict_proba(X_val)[:, 1]
auc_annd = roc_auc_score(y_val, y_val_pred_prob_annd)
print("默认参数ANN模型的验证集 AUC:", auc_annd)

# 定义超参数搜索范围
param_grid = {
    'hidden_layer_sizes': [(25,), (50,), (100,), (10, 10), (50, 50), (100, 100), (50, 50, 50)],  # 隐藏层神经元数
    'activation': ['relu', 'tanh', 'logistic']  # 激活函数
}
param_grid = {
    # ========== 关键修改：大幅缩小网络规模（适配570+样本） ==========
    'hidden_layer_sizes': [(10,), (25,), (50,), (10, 10)],  # 砍掉100/三层结构，仅保留小/双层结构
    'activation': ['relu', 'tanh'],  # 砍掉logistic，保留更稳定的relu/tanh
    # ========== 新增核心正则化参数（解决过拟合的关键） ==========
    'alpha': [0.001, 0.01, 0.1],  # L2正则化（权重衰减），防过拟合
    'learning_rate_init': [0.001, 0.01],  # 初始学习率，控制收敛速度
    'max_iter': [200],  # 迭代次数，保证收敛（570+样本200次足够）
}
# 使用 GridSearchCV 进行网格搜索和 k 折交叉验证
grid_search_ann = GridSearchCV(
    estimator=ann_default,  # 使用之前定义的默认参数模型
    param_grid=param_grid,  # 使用之前定义的超参数网格
    scoring='roc_auc',  # 使用 AUC 作为评价指标
    cv=5,  # 5 折交叉验证
    n_jobs=-1,  # 并行计算
    verbose=1
)

grid_search_ann.fit(X_train, y_train)  # 在训练集上进行网格搜索

# 输出最优超参数组合
best_auc_ann = grid_search_ann.best_score_  # 获取最佳模型的交叉验证 AUC
ann_model_best = grid_search_ann.best_estimator_  # 获取最佳模型
best_params_ann = grid_search_ann.best_params_  # 获取最佳超参数组合
print("最佳ANN参数组合:", best_params_ann)
print("调优ANN模型详细参数:", pd.DataFrame.from_dict(ann_model_best.get_params(), orient='index'))
print("默认参数ANN模型的验证集 AUC:", auc_annd)
print("参数调优ANN模型最佳模型的交叉验证 AUC:", best_auc_ann)
# 保存训练好的模型
with open("2.训练集构建模型/ann_model.pkl", 'wb') as f:
    pickle.dump(ann_model_best, f)

################################################################################################
################################## 预测模型评估 #################################################
################################################################################################
# 先读取验证集
# 1.得到验证集数据（对于Logistic模型）
val_data = pd.read_csv("valdata.csv", encoding="GBK")
X_val_logist = val_data[['DE','Age','surgery_time','ldl_cholesterol_mmol.L','Tumor_T_stage', 'Mandible_resection_extensive', 'fast_glucose_mmol.L', 'potassium_mmol.L', 'ALI']]
X_val_logist_const = sm.add_constant(X_val_logist)
y_val_logist = val_data['Outcome']
# 定义变量类型
categorical_vars = val_data.iloc[:, 0:12].columns.tolist() # 定义分类变量
for var in categorical_vars:
    val_data[var] = val_data[var].astype('category') 
print(val_data.info()) 
# 2.得到验证数据集（对于机器学习模型）
train_data_ml = pd.read_csv("traindata.csv", encoding="GBK")
val_data_ml = pd.read_csv("valdata.csv", encoding="GBK")
X_train = train_data_ml[['DE','Age','surgery_time','ldl_cholesterol_mmol.L','Tumor_T_stage', 'Mandible_resection_extensive', 'fast_glucose_mmol.L', 'potassium_mmol.L', 'ALI']] # 批量定义自变量
y_train = train_data_ml['Outcome'] 
X_val = val_data_ml[['DE','Age','surgery_time','ldl_cholesterol_mmol.L','Tumor_T_stage', 'Mandible_resection_extensive', 'fast_glucose_mmol.L', 'potassium_mmol.L', 'ALI']] # 批量定义自变量
y_val = val_data_ml['Outcome'] 

###################### 1. 加载训练好的模型 ##########################
# 1.1. Logistic模型
with open("2.训练集构建模型/logistic_model.pkl", 'rb') as f:
    logist_model = pickle.load(f)
# 1.2. 决策树模型
with open("2.训练集构建模型/tree_model.pkl", 'rb') as f:
    tree_model = pickle.load(f)
# 1.3. 随机森林模型
with open("2.训练集构建模型/rf_model.pkl", 'rb') as f:
    rf_model = pickle.load(f)
# 1.4. XGBoost模型
with open("2.训练集构建模型/xgb_model.pkl", 'rb') as f:
    xgb_model = pickle.load(f)
# 1.5. LightGBM模型
with open("2.训练集构建模型/lgb_model.pkl", 'rb') as f:
    lgb_model = pickle.load(f)
# 1.6. SVM模型
with open("2.训练集构建模型/svm_model.pkl", 'rb') as f:
    svm_model = pickle.load(f)
# 1.7. ANN模型
with open("2.训练集构建模型/ann_model.pkl", 'rb') as f:
    ann_model = pickle.load(f)

###################### 2. 得到验证数据集预测结果，包括预测概率和预测分类 ##########################
# 2.1. Logistic模型
y_val_pred_prob_logist = logist_model.predict(X_val_logist_const) # 预测概率
y_val_pred_logist = (y_val_pred_prob_logist >= 0.5).astype(int) # 预测分类值（阈值0.5）
# 1.2. 决策树模型
y_val_pred_prob_tree = tree_model.predict_proba(X_val)[:, 1]
y_val_pred_tree = (y_val_pred_prob_tree >= 0.5).astype(int)
# 2.3. 随机森林模型
y_val_pred_prob_rf = rf_model.predict_proba(X_val)[:, 1]
y_val_pred_rf = (y_val_pred_prob_rf >= 0.5).astype(int)
# 2.4. XGBoost模型
y_val_pred_prob_xgb = xgb_model.predict_proba(X_val)[:, 1]
y_val_pred_xgb = (y_val_pred_prob_xgb >= 0.5).astype(int)
# 2.5. LightGBM模型
y_val_pred_prob_lgb = lgb_model.predict_proba(X_val)[:, 1]
y_val_pred_lgb = (y_val_pred_prob_lgb >= 0.5).astype(int)
# 2.6. SVM模型
y_val_pred_prob_svm = svm_model.predict_proba(X_val)[:, 1]
y_val_pred_svm = (y_val_pred_prob_svm >= 0.5).astype(int)
# 2.7. ANN模型
y_val_pred_prob_ann = ann_model.predict_proba(X_val)[:, 1]
y_val_pred_ann = (y_val_pred_prob_ann >= 0.5).astype(int)

###################### 3. 计算混淆矩阵并可视化 ##########################
## 编写混淆矩阵可视化函数，方便调用 ##注意修改标题Outcome★★★★★★★
output_folder = "3.验证集混淆矩阵"    #建好文件夹
def CM_plot(cm, model_name):
    plt.figure(figsize=(5, 4)) 
    # 计算百分比
    cm_percentage = cm.astype('float') / cm.sum(axis=1)[:, np.newaxis]
    # 创建注释，包含计数和百分比
    annotations = np.empty_like(cm).astype(str)
    for i in range(cm.shape[0]):
        for j in range(cm.shape[1]):
            annotations[i, j] = f"{cm[i, j]}\n{cm_percentage[i, j]:.2%}"
    sns.heatmap(cm_percentage, annot=annotations, fmt="", cmap="Blues", xticklabels=['No Outcome', 'Outcome'], yticklabels=['No Outcome', 'Outcome'])
    plt.xlabel("Predicted")
    plt.ylabel("Actual")
    plt.title(f"Confusion Matrix - {model_name}")
    # 保存为PDF格式，并指定保存到指定文件夹
    plt.savefig(os.path.join(output_folder, f"{model_name}_confusion_matrix.pdf"), bbox_inches='tight')
    plt.show()

# 3.1. Logistic模型
cm_logist = confusion_matrix(y_val_logist, y_val_pred_logist) # 混淆矩阵
CM_plot(cm_logist, "Logistic")

# 3.2. 决策树模型
cm_tree = confusion_matrix(y_val, y_val_pred_tree)
CM_plot(cm_tree, "DecisionTree")

# 3.3. 随机森林模型
cm_rf = confusion_matrix(y_val, y_val_pred_rf)
CM_plot(cm_rf, "RandomForest")

# 3.4. XGBoost模型
cm_xgb = confusion_matrix(y_val, y_val_pred_xgb)
CM_plot(cm_xgb, "XGBoost")

# 3.5. LightGBM模型
cm_lgb = confusion_matrix(y_val, y_val_pred_lgb)
CM_plot(cm_lgb, "LightGBM")

# 3.6. SVM模型
cm_svm = confusion_matrix(y_val, y_val_pred_svm)
CM_plot(cm_svm, "SVM")

# 3.7. ANN模型
cm_ann = confusion_matrix(y_val, y_val_pred_ann)
CM_plot(cm_ann, "ANN")

###################### 4. 计算准确率、精确率、灵敏度、f1分数、特异度、kappa、Youden's J、PPV、NPV ##########################
def calculate_acc_pre_sen_f1_spc(cm, y_true, y_pred):
    tn, fp, fn, tp = cm.ravel()
    accuracy  = (tp + tn) / (tp + fn + tn + fp)
    precision = tp / (tp + fp)
    sensitivity = tp / (tp + fn)
    f1score   = 2 * (precision * sensitivity) / (precision + sensitivity)
    specificity = tn / (tn + fp)
    kappa = cohen_kappa_score(y_true, y_pred)
    youden = sensitivity + specificity - 1
    ppv = precision                    # 阳性预测值（同 Precision）
    npv = tn / (tn + fn)               # 阴性预测值

    return accuracy, precision, sensitivity, f1score, specificity, kappa, youden, ppv, npv

# 4.1. Logistic 模型
accuracy_logist, precision_logist, sensitivity_logist, f1_logist, specificity_logist, \
kappa_logist, youden_logist, ppv_logist, npv_logist = calculate_acc_pre_sen_f1_spc(cm_logist, y_val_logist, y_val_pred_logist)
print(f"Logistic Model → Accuracy: {accuracy_logist:.3f}, Precision: {precision_logist:.3f}, "
      f"Sensitivity: {sensitivity_logist:.3f}, F1 Score: {f1_logist:.3f}, Specificity: {specificity_logist:.3f}, "
      f"Kappa: {kappa_logist:.3f}, Youden's J: {youden_logist:.3f}, PPV: {ppv_logist:.3f}, NPV: {npv_logist:.3f}")

# 4.2. 决策树模型
accuracy_tree, precision_tree, sensitivity_tree, f1_tree, specificity_tree, \
kappa_tree, youden_tree, ppv_tree, npv_tree = calculate_acc_pre_sen_f1_spc(cm_tree, y_val, y_val_pred_tree)
print(f"Decision Tree Model → Accuracy: {accuracy_tree:.3f}, Precision: {precision_tree:.3f}, "
      f"Sensitivity: {sensitivity_tree:.3f}, F1 Score: {f1_tree:.3f}, Specificity: {specificity_tree:.3f}, "
      f"Kappa: {kappa_tree:.3f}, Youden's J: {youden_tree:.3f}, PPV: {ppv_tree:.3f}, NPV: {npv_tree:.3f}")

# 4.3. 随机森林模型
accuracy_rf, precision_rf, sensitivity_rf, f1_rf, specificity_rf, \
kappa_rf, youden_rf, ppv_rf, npv_rf = calculate_acc_pre_sen_f1_spc(cm_rf, y_val, y_val_pred_rf)
print(f"Random Forest Model → Accuracy: {accuracy_rf:.3f}, Precision: {precision_rf:.3f}, "
      f"Sensitivity: {sensitivity_rf:.3f}, F1 Score: {f1_rf:.3f}, Specificity: {specificity_rf:.3f}, "
      f"Kappa: {kappa_rf:.3f}, Youden's J: {youden_rf:.3f}, PPV: {ppv_rf:.3f}, NPV: {npv_rf:.3f}")

# 4.4. XGBoost 模型
accuracy_xgb, precision_xgb, sensitivity_xgb, f1_xgb, specificity_xgb, \
kappa_xgb, youden_xgb, ppv_xgb, npv_xgb = calculate_acc_pre_sen_f1_spc(cm_xgb, y_val, y_val_pred_xgb)
print(f"XGBoost Model → Accuracy: {accuracy_xgb:.3f}, Precision: {precision_xgb:.3f}, "
      f"Sensitivity: {sensitivity_xgb:.3f}, F1 Score: {f1_xgb:.3f}, Specificity: {specificity_xgb:.3f}, "
      f"Kappa: {kappa_xgb:.3f}, Youden's J: {youden_xgb:.3f}, PPV: {ppv_xgb:.3f}, NPV: {npv_xgb:.3f}")

# 4.5. LightGBM 模型
accuracy_lgb, precision_lgb, sensitivity_lgb, f1_lgb, specificity_lgb, \
kappa_lgb, youden_lgb, ppv_lgb, npv_lgb = calculate_acc_pre_sen_f1_spc(cm_lgb, y_val, y_val_pred_lgb)
print(f"LightGBM Model → Accuracy: {accuracy_lgb:.3f}, Precision: {precision_lgb:.3f}, "
      f"Sensitivity: {sensitivity_lgb:.3f}, F1 Score: {f1_lgb:.3f}, Specificity: {specificity_lgb:.3f}, "
      f"Kappa: {kappa_lgb:.3f}, Youden's J: {youden_lgb:.3f}, PPV: {ppv_lgb:.3f}, NPV: {npv_lgb:.3f}")

# 4.6. SVM 模型
accuracy_svm, precision_svm, sensitivity_svm, f1_svm, specificity_svm, \
kappa_svm, youden_svm, ppv_svm, npv_svm = calculate_acc_pre_sen_f1_spc(cm_svm, y_val, y_val_pred_svm)
print(f"SVM Model → Accuracy: {accuracy_svm:.3f}, Precision: {precision_svm:.3f}, "
      f"Sensitivity: {sensitivity_svm:.3f}, F1 Score: {f1_svm:.3f}, Specificity: {specificity_svm:.3f}, "
      f"Kappa: {kappa_svm:.3f}, Youden's J: {youden_svm:.3f}, PPV: {ppv_svm:.3f}, NPV: {npv_svm:.3f}")

# 4.7. ANN 模型
accuracy_ann, precision_ann, sensitivity_ann, f1_ann, specificity_ann, \
kappa_ann, youden_ann, ppv_ann, npv_ann = calculate_acc_pre_sen_f1_spc(cm_ann, y_val, y_val_pred_ann)
print(f"ANN Model → Accuracy: {accuracy_ann:.3f}, Precision: {precision_ann:.3f}, "
      f"Sensitivity: {sensitivity_ann:.3f}, F1 Score: {f1_ann:.3f}, Specificity: {specificity_ann:.3f}, "
      f"Kappa: {kappa_ann:.3f}, Youden's J: {youden_ann:.3f}, PPV: {ppv_ann:.3f}, NPV: {npv_ann:.3f}")

###################### 5. 计算AUC及其95%置信区间 ##########################
## 编写AUC及其95%置信区间计算的函数 boostrap=1000次##
def calculate_auc(y_label, y_pred_prob, n_boot=1000, random_state=123):
    auc_value = roc_auc_score(y_label, y_pred_prob)
    data = np.column_stack([y_label, y_pred_prob])
    rng = np.random.default_rng(random_state)
    auc_boots = []
    for _ in range(n_boot):
        # 有放回重抽样
        idx = rng.choice(len(data), size=len(data), replace=True)
        y_label_boot = data[idx, 0]
        y_pred_boot = data[idx, 1]
        # 如果重抽样后只包含一类样本，则跳过
        if len(np.unique(y_label_boot)) < 2:
            continue
        auc_boot = roc_auc_score(y_label_boot, y_pred_boot)
        auc_boots.append(auc_boot)
    auc_ci_lower, auc_ci_upper = np.percentile(auc_boots, [2.5, 97.5])
    return auc_value, auc_ci_lower, auc_ci_upper

# 5.1. Logistic 模型
auc_value_logist, auc_ci_lower_logist, auc_ci_upper_logist = calculate_auc(y_val_logist, y_val_pred_prob_logist)
print(f"Logistic Model AUC: {auc_value_logist:.3f} (95% CI: {auc_ci_lower_logist:.3f} - {auc_ci_upper_logist:.3f})")

# 5.2. 决策树模型
auc_value_tree, auc_ci_lower_tree, auc_ci_upper_tree = calculate_auc(y_val, y_val_pred_prob_tree)
print(f"Decision Tree Model AUC: {auc_value_tree:.3f} (95% CI: {auc_ci_lower_tree:.3f} - {auc_ci_upper_tree:.3f})")

# 5.3. 随机森林模型
auc_value_rf, auc_ci_lower_rf, auc_ci_upper_rf = calculate_auc(y_val, y_val_pred_prob_rf)
print(f"Random Forest Model AUC: {auc_value_rf:.3f} (95% CI: {auc_ci_lower_rf:.3f} - {auc_ci_upper_rf:.3f})")

# 5.4. XGBoost 模型
auc_value_xgb, auc_ci_lower_xgb, auc_ci_upper_xgb = calculate_auc(y_val, y_val_pred_prob_xgb)
print(f"XGBoost Model AUC: {auc_value_xgb:.3f} (95% CI: {auc_ci_lower_xgb:.3f} - {auc_ci_upper_xgb:.3f})")

# 5.5. LightGBM 模型
auc_value_lgb, auc_ci_lower_lgb, auc_ci_upper_lgb = calculate_auc(y_val, y_val_pred_prob_lgb)
print(f"LightGBM Model AUC: {auc_value_lgb:.3f} (95% CI: {auc_ci_lower_lgb:.3f} - {auc_ci_upper_lgb:.3f})")

# 5.6. SVM 模型
auc_value_svm, auc_ci_lower_svm, auc_ci_upper_svm = calculate_auc(y_val, y_val_pred_prob_svm)
print(f"SVM Model AUC: {auc_value_svm:.3f} (95% CI: {auc_ci_lower_svm:.3f} - {auc_ci_upper_svm:.3f})")

# 5.7. ANN 模型
auc_value_ann, auc_ci_lower_ann, auc_ci_upper_ann = calculate_auc(y_val, y_val_pred_prob_ann)
print(f"ANN Model AUC: {auc_value_ann:.3f} (95% CI: {auc_ci_lower_ann:.3f} - {auc_ci_upper_ann:.3f})")

# 汇总模型评估指标并保存
model_results_validation = pd.DataFrame({
    "Model": ["Logistic", "Decision Tree", "Random Forest", "XGBoost", "LightGBM", "SVM", "ANN"],
    "AUC": [auc_value_logist, auc_value_tree, auc_value_rf, auc_value_xgb, auc_value_lgb, auc_value_svm, auc_value_ann],
    "95% CI Lower": [auc_ci_lower_logist, auc_ci_lower_tree, auc_ci_lower_rf, auc_ci_lower_xgb, auc_ci_lower_lgb, auc_ci_lower_svm, auc_ci_lower_ann],
    "95% CI Upper": [auc_ci_upper_logist, auc_ci_upper_tree, auc_ci_upper_rf, auc_ci_upper_xgb, auc_ci_upper_lgb, auc_ci_upper_svm, auc_ci_upper_ann],
    "Accuracy": [accuracy_logist, accuracy_tree, accuracy_rf, accuracy_xgb, accuracy_lgb, accuracy_svm, accuracy_ann],
    "Precision": [precision_logist, precision_tree, precision_rf, precision_xgb, precision_lgb, precision_svm, precision_ann],
    "Sensitivity": [sensitivity_logist, sensitivity_tree, sensitivity_rf, sensitivity_xgb, sensitivity_lgb, sensitivity_svm, sensitivity_ann],
    "Specificity": [specificity_logist, specificity_tree, specificity_rf, specificity_xgb, specificity_lgb, specificity_svm, specificity_ann],
    "F1 Score": [f1_logist, f1_tree, f1_rf, f1_xgb, f1_lgb, f1_svm, f1_ann],
    "Kappa": [kappa_logist, kappa_tree, kappa_rf, kappa_xgb, kappa_lgb, kappa_svm, kappa_ann],
    "Youden's J": [youden_logist, youden_tree, youden_rf, youden_xgb, youden_lgb, youden_svm, youden_ann],
    "PPV": [ppv_logist, ppv_tree, ppv_rf, ppv_xgb, ppv_lgb, ppv_svm, ppv_ann],
    "NPV": [npv_logist, npv_tree, npv_rf, npv_xgb, npv_lgb, npv_svm, npv_ann]
})

model_results_validation
model_results_validation.to_csv("4.验证集模型评估/model_performance_validation.csv", index=False)

###################### 6. 绘制ROC曲线 ##########################
## 编写绘制ROC曲线的函数 ##
output_folder = "4.验证集模型评估/单模型评估"  # 建好文件夹
def ROC_plot(y_label, y_pred_prob, auc_value, auc_ci_lower, auc_ci_upper, model_name):
    fpr, tpr, _ = roc_curve(y_label, y_pred_prob)
    plt.figure(figsize=(6, 5))
    plt.plot(fpr, tpr, label=f'AUC = {auc_value:.3f} (95% CI: {auc_ci_lower:.3f} - {auc_ci_upper:.3f})')
    plt.plot([0, 1], [0, 1], linestyle='--', color='gray')
    plt.xlabel("1-Specificity")
    plt.ylabel("Sensitivity")
    plt.title("ROC Curve")
    plt.legend(loc='lower right')
    # 保存为PDF格式，并指定保存到指定文件夹
    plt.savefig(os.path.join(output_folder, f"{model_name}_ROC_curve.pdf"), bbox_inches='tight')
    plt.show()

# 6.1. Logistic模型
ROC_plot(y_val_logist, y_val_pred_prob_logist, auc_value_logist, auc_ci_lower_logist, auc_ci_upper_logist, "Logistic")
# 6.2. 决策树模型
ROC_plot(y_val, y_val_pred_prob_tree, auc_value_tree, auc_ci_lower_tree, auc_ci_upper_tree, "DecisionTree")
# 6.3. 随机森林模型
ROC_plot(y_val, y_val_pred_prob_rf, auc_value_rf, auc_ci_lower_rf, auc_ci_upper_rf, "RandomForest")
# 6.4. XGBoost模型
ROC_plot(y_val, y_val_pred_prob_xgb, auc_value_xgb, auc_ci_lower_xgb, auc_ci_upper_xgb, "XGBoost")
# 6.5. LightGBM模型
ROC_plot(y_val, y_val_pred_prob_lgb, auc_value_lgb, auc_ci_lower_lgb, auc_ci_upper_lgb, "LightGBM")
# 6.6. SVM模型
ROC_plot(y_val, y_val_pred_prob_svm, auc_value_svm, auc_ci_lower_svm, auc_ci_upper_svm, "SVM")
# 6.7. ANN模型
ROC_plot(y_val, y_val_pred_prob_ann, auc_value_ann, auc_ci_lower_ann, auc_ci_upper_ann, "ANN")

# 在一张图上绘制所有模型的ROC曲线，并显示AUC的95%置信区间
plt.figure(figsize=(8, 6))
models = {
    "Logistic": (y_val_logist, y_val_pred_prob_logist, auc_value_logist, auc_ci_lower_logist, auc_ci_upper_logist),
    "Decision Tree": (y_val, y_val_pred_prob_tree, auc_value_tree, auc_ci_lower_tree, auc_ci_upper_tree),
    "Random Forest": (y_val, y_val_pred_prob_rf, auc_value_rf, auc_ci_lower_rf, auc_ci_upper_rf),
    "XGBoost": (y_val, y_val_pred_prob_xgb, auc_value_xgb, auc_ci_lower_xgb, auc_ci_upper_xgb),
    "LightGBM": (y_val, y_val_pred_prob_lgb, auc_value_lgb, auc_ci_lower_lgb, auc_ci_upper_lgb),
    "SVM": (y_val, y_val_pred_prob_svm, auc_value_svm, auc_ci_lower_svm, auc_ci_upper_svm),
    "ANN": (y_val, y_val_pred_prob_ann, auc_value_ann, auc_ci_lower_ann, auc_ci_upper_ann)
}
for model_name, (y_true, y_pred_prob, auc_value, ci_lower, ci_upper) in models.items():
    fpr, tpr, _ = roc_curve(y_true, y_pred_prob)
    plt.plot(fpr, tpr, label=f"{model_name} (AUC = {auc_value:.3f}, 95% CI: {ci_lower:.3f}-{ci_upper:.3f})")  # 添加置信区间信息
plt.plot([0, 1], [0, 1], linestyle='--', color='gray')
plt.xlabel("1-Specificity")
plt.ylabel("Sensitivity")
plt.title("ROC Curve - Validation Set Model Comparison")
plt.legend(loc='lower right')  # 调整图例字体位置
plt.grid()
plt.savefig("4.验证集模型评估/ROC_curves_allmodel_validation.pdf", dpi=300)
plt.show()

###################### 7. 绘制校准曲线 ##########################
# 确保文件夹存在
output_folder = "4.验证集模型评估/单模型评估" 
# 计算Brier分数的置信区间函数
def brier_score_confidence_interval(y_true, y_pred_prob, n_bootstraps=1000, alpha=0.05):
    brier_scores = []  # 存储每次重采样计算的Brier分数
    
    # 使用自助法（bootstrap）进行重采样
    for _ in range(n_bootstraps):
        indices = resample(np.arange(len(y_true)), n_samples=len(y_true), replace=True)  # 随机重采样数据索引
        y_true_sample = np.array(y_true)[indices]  # 获取重采样后的真实标签
        y_pred_prob_sample = np.array(y_pred_prob)[indices]  # 获取重采样后的预测概率
        
        # 计算当前重采样的Brier分数
        brier_score = np.mean((y_pred_prob_sample - y_true_sample) ** 2)  # Brier分数是预测概率与真实标签之间的均方误差
        brier_scores.append(brier_score)  # 将计算得到的Brier分数添加到列表中
    
    # 计算Brier分数的均值和置信区间
    brier_mean = np.mean(brier_scores)  # Brier分数的均值
    brier_lower = np.percentile(brier_scores, (alpha / 2) * 100)  # 计算置信区间的下限
    brier_upper = np.percentile(brier_scores, (1 - alpha / 2) * 100)  # 计算置信区间的上限
    
    return brier_mean, brier_lower, brier_upper  # 返回Brier分数均值和置信区间上下限

# 编写绘制校准曲线的函数
def CaliC_plot(y_label, y_pred_prob, model_name, n_bins=10):
    prob_true, prob_pred = calibration_curve(y_label, y_pred_prob, n_bins=n_bins)
    
    # 计算Brier分数及其置信区间
    brier_mean, brier_lower, brier_upper = brier_score_confidence_interval(y_label, y_pred_prob)
    
    plt.figure(figsize=(6, 5))
    plt.plot(prob_pred, prob_true, marker='o', label=f'Calibration curve (Brier Score: {brier_mean:.3f} [95% CI: {brier_lower:.3f} - {brier_upper:.3f}])')
    plt.plot([0, 1], [0, 1], linestyle='--', color='gray', label='Perfect calibration')
    plt.xlabel("Predicted Probability")
    plt.ylabel("True Probability")
    plt.title(f"Calibration Curve - {model_name}")
    plt.legend(loc='lower right')
    # 保存为PDF格式，并指定保存到指定文件夹
    plt.savefig(os.path.join(output_folder, f"{model_name}_Calibration_Curve.pdf"), bbox_inches='tight')
    plt.show()

# Logistic模型
CaliC_plot(y_val_logist, y_val_pred_prob_logist, "Logistic")
# 决策树模型
CaliC_plot(y_val, y_val_pred_prob_tree, "DecisionTree")
# 随机森林模型
CaliC_plot(y_val, y_val_pred_prob_rf, "RandomForest")
# XGBoost模型
CaliC_plot(y_val, y_val_pred_prob_xgb, "XGBoost")
# LightGBM模型
CaliC_plot(y_val, y_val_pred_prob_lgb, "LightGBM")
# SVM模型
CaliC_plot(y_val, y_val_pred_prob_svm, "SVM")
# ANN模型
CaliC_plot(y_val, y_val_pred_prob_ann, "ANN")

# 在一张图上绘制所有模型的校准曲线
plt.figure(figsize=(10, 8))
models = {
    "Logistic": (y_val_logist, y_val_pred_prob_logist),
    "Decision Tree": (y_val, y_val_pred_prob_tree),
    "Random Forest": (y_val, y_val_pred_prob_rf),
    "XGBoost": (y_val, y_val_pred_prob_xgb),
    "LightGBM": (y_val, y_val_pred_prob_lgb),
    "SVM": (y_val, y_val_pred_prob_svm),
    "ANN": (y_val, y_val_pred_prob_ann)
}
for model_name, (y_true, y_pred_prob) in models.items():
    prob_true, prob_pred = calibration_curve(y_true, y_pred_prob, n_bins=10)
    
    # 计算Brier分数及其置信区间
    brier_mean, brier_lower, brier_upper = brier_score_confidence_interval(y_true, y_pred_prob)
    
    plt.plot(prob_pred, prob_true, marker='o', label=f'{model_name} (Brier Score: {brier_mean:.3f} [95% CI: {brier_lower:.3f} - {brier_upper:.3f}])')

plt.plot([0, 1], [0, 1], linestyle='--', color='gray', label='Perfect Calibration')
plt.xlabel("Predicted Probability")
plt.ylabel("True Probability")
plt.title("Calibration Curves - Validation Set Model Comparison")
plt.legend(loc='lower right')
plt.grid()
plt.savefig("4.验证集模型评估/Calibration_curves_allmodel_validation.pdf", dpi=300)
plt.show()
###################### 8. 绘制决策分析曲线 (DCA) ##########################
## 编写计算净收益的函数，方便调用 ##
output_folder = "4.验证集模型评估/单模型评估"
# 计算净收益的函数
def calculate_net_benefit(y_label, y_pred_prob, thresholds=np.linspace(0.01, 1, 100)):
    net_benefit_model = []  # 用于保存在不同阳性阈值下基于模型的净收益
    net_benefit_alltrt = []  # 用于保存在不同阳性阈值下假定所有人都接受治疗时的净收益
    net_benefits_notrt = [0] * len(thresholds)  # 假定所有人都不接受治疗时的净收益，始终为0
    total_obs = len(y_label)
    for thresh in thresholds:
        # 对于基于模型的净收益
        y_pred_label = y_pred_prob > thresh
        tn, fp, fn, tp = confusion_matrix(y_label, y_pred_label).ravel()
        net_benefit = (tp / total_obs) - (fp / total_obs) * (thresh / (1 - thresh))
        net_benefit_model.append(net_benefit)
        # 对于假定所有人都接受治疗时的净收益
        tn, fp, fn, tp = confusion_matrix(y_label, y_label).ravel()
        total_right = tp + tn
        net_benefit = (tp / total_right) - (tn / total_right) * (thresh / (1 - thresh))
        net_benefit_alltrt.append(net_benefit)
    return net_benefit_model, net_benefit_alltrt, net_benefits_notrt

# 编写绘制DCA曲线的函数
def DCA_plot(net_benefit_model, net_benefit_alltrt, net_benefits_notrt, model_name, thresholds=np.linspace(0.01, 0.99, 100)):
    plt.figure(figsize=(8, 6))
    plt.plot(thresholds, net_benefit_model, label="Model Net Benefit", color='blue', linewidth=2)
    plt.plot(thresholds, net_benefit_alltrt, label="Treat All", color="red", linewidth=2)
    plt.plot(thresholds, net_benefits_notrt, linestyle='--', color='green', label="Treat None", linewidth=2)
    plt.xlabel("Threshold Probability")
    plt.ylim(-0.15, np.nanmax(np.array(net_benefit_model)) + 0.1)
    plt.ylabel("Net Benefit")
    plt.title(f"Decision Curve Analysis - {model_name}")
    plt.legend()
    plt.grid(True)
    
    # 保存为PDF格式，并指定保存到指定文件夹
    plt.savefig(os.path.join(output_folder, f"{model_name}_DCA_curve.pdf"), bbox_inches='tight')
    plt.show()

# 单个模型的DCA曲线
# Logistic模型
net_benefit_logist, net_benefit_alltrt_logist, net_benefits_notrt_logist = calculate_net_benefit(y_val_logist, y_val_pred_prob_logist)
DCA_plot(net_benefit_logist, net_benefit_alltrt_logist, net_benefits_notrt_logist, "Logistic")
# 决策树模型
net_benefit_tree, net_benefit_alltrt_tree, net_benefits_notrt_tree = calculate_net_benefit(y_val, y_val_pred_prob_tree)
DCA_plot(net_benefit_tree, net_benefit_alltrt_tree, net_benefits_notrt_tree, "DecisionTree")
# 随机森林模型
net_benefit_rf, net_benefit_alltrt_rf, net_benefits_notrt_rf = calculate_net_benefit(y_val, y_val_pred_prob_rf)
DCA_plot(net_benefit_rf, net_benefit_alltrt_rf, net_benefits_notrt_rf, "RandomForest")
# XGBoost模型
net_benefit_xgb, net_benefit_alltrt_xgb, net_benefits_notrt_xgb = calculate_net_benefit(y_val, y_val_pred_prob_xgb)
DCA_plot(net_benefit_xgb, net_benefit_alltrt_xgb, net_benefits_notrt_xgb, "XGBoost")
# LightGBM模型
net_benefit_lgb, net_benefit_alltrt_lgb, net_benefits_notrt_lgb = calculate_net_benefit(y_val, y_val_pred_prob_lgb)
DCA_plot(net_benefit_lgb, net_benefit_alltrt_lgb, net_benefits_notrt_lgb, "LightGBM")
# SVM模型
net_benefit_svm, net_benefit_alltrt_svm, net_benefits_notrt_svm = calculate_net_benefit(y_val, y_val_pred_prob_svm)
DCA_plot(net_benefit_svm, net_benefit_alltrt_svm, net_benefits_notrt_svm, "SVM")
# ANN模型
net_benefit_ann, net_benefit_alltrt_ann, net_benefits_notrt_ann = calculate_net_benefit(y_val, y_val_pred_prob_ann)
DCA_plot(net_benefit_ann, net_benefit_alltrt_ann, net_benefits_notrt_ann, "ANN")

# 在一张图上绘制所有模型的DCA曲线
plt.figure(figsize=(10, 8))
thresholds = np.linspace(0.01, 0.99, 100)

# 计算所有模型的DCA曲线
models = {
    "Logistic": (y_val_logist, y_val_pred_prob_logist),
    "Decision Tree": (y_val, y_val_pred_prob_tree),
    "Random Forest": (y_val, y_val_pred_prob_rf),
    "XGBoost": (y_val, y_val_pred_prob_xgb),
    "LightGBM": (y_val, y_val_pred_prob_lgb),
    "SVM": (y_val, y_val_pred_prob_svm),
    "ANN": (y_val, y_val_pred_prob_ann)
}

# 计算所有模型的净收益
all_net_benefits = {}
for model_name, (y_true, y_pred_prob) in models.items():
    net_benefit, _, _ = calculate_net_benefit(y_true, y_pred_prob)
    all_net_benefits[model_name] = net_benefit

# 绘制所有模型的DCA曲线
for model_name, net_benefit in all_net_benefits.items():
    plt.plot(thresholds, net_benefit, label=model_name)

# 绘制“Treat All”和“Treat None”曲线
plt.plot(thresholds, net_benefit_alltrt_logist, linestyle="--", color="red", label="Treat All")
plt.plot(thresholds, net_benefits_notrt_logist, linestyle="--", color="green", label="Treat None")
plt.xlabel("Threshold Probability")
plt.ylim(-0.3, np.nanmax(np.array([max(net_benefit) for net_benefit in all_net_benefits.values()])) + 0.1)
plt.ylabel("Net Benefit")
plt.title("Decision Curve Analysis - Validation Set Model Comparison")
plt.legend(loc="lower right", fontsize=12)
plt.grid()
plt.savefig("4.验证集模型评估/DCA_curves_allmodel_validation.pdf", dpi=300)
plt.show()


################################################################################################
####################★★★★★★★★★训练集★★★★★★★★★ ###################################
################################################################################################
# 得到测试集数据（Logistic模型）
test_data = pd.read_csv("traindata.csv", encoding="GBK")
X_test_logist = test_data[['DE','Age','surgery_time','ldl_cholesterol_mmol.L','Tumor_T_stage', 'Mandible_resection_extensive', 'fast_glucose_mmol.L', 'potassium_mmol.L', 'ALI']]
X_test_logist_const = sm.add_constant(X_test_logist)
y_test_logist = test_data['Outcome']
# 定义变量类型
categorical_vars = test_data.iloc[:, 0:12].columns.tolist() # 定义分类变量
for var in categorical_vars:
    test_data[var] = test_data[var].astype('category') 
print(test_data.info()) 
# 得到测试数据集（机器学习模型）
test_data_ml = pd.read_csv("traindata.csv", encoding="GBK")
X_test = test_data_ml[['DE','Age','surgery_time','ldl_cholesterol_mmol.L','Tumor_T_stage', 'Mandible_resection_extensive', 'fast_glucose_mmol.L', 'potassium_mmol.L', 'ALI']]
y_test = test_data_ml['Outcome'] 

###################### 1. 计算测试数据集预测结果 ##########################
# 1.1. Logistic模型
y_test_pred_prob_logist = logist_model.predict(X_test_logist_const) # 预测概率
y_test_pred_logist = (y_test_pred_prob_logist >= 0.5).astype(int) # 预测分类值（阈值0.5）
# 1.2. 决策树模型
y_test_pred_prob_tree = tree_model.predict_proba(X_test)[:, 1]
y_test_pred_tree = (y_test_pred_prob_tree >= 0.5).astype(int)
# 1.3. 随机森林模型
y_test_pred_prob_rf = rf_model.predict_proba(X_test)[:, 1]
y_test_pred_rf = (y_test_pred_prob_rf >= 0.5).astype(int)
# 1.4. XGBoost模型
y_test_pred_prob_xgb = xgb_model.predict_proba(X_test)[:, 1]
y_test_pred_xgb = (y_test_pred_prob_xgb >= 0.5).astype(int)
# 1.5. LightGBM模型
y_test_pred_prob_lgb = lgb_model.predict_proba(X_test)[:, 1]
y_test_pred_lgb = (y_test_pred_prob_lgb >= 0.5).astype(int)
# 1.6. SVM模型
y_test_pred_prob_svm = svm_model.predict_proba(X_test)[:, 1]
y_test_pred_svm = (y_test_pred_prob_svm >= 0.5).astype(int)
# 1.7. ANN模型
y_test_pred_prob_ann = ann_model.predict_proba(X_test)[:, 1]
y_test_pred_ann = (y_test_pred_prob_ann >= 0.5).astype(int)

###################### 2. 计算混淆矩阵并可视化 ##########################
output_folder = "3.训练集混淆矩阵"    #建好文件夹
# 2.1. Logistic模型
cm_logist_test = confusion_matrix(y_test_logist, y_test_pred_logist)
CM_plot(cm_logist_test, "Logistic")
# 2.2. 决策树模型
cm_tree_test = confusion_matrix(y_test, y_test_pred_tree)
CM_plot(cm_tree_test, "DecisionTree")
# 2.3. 随机森林模型
cm_rf_test = confusion_matrix(y_test, y_test_pred_rf)
CM_plot(cm_rf_test, "RandomForest")
# 2.4. XGBoost模型
cm_xgb_test = confusion_matrix(y_test, y_test_pred_xgb)
CM_plot(cm_xgb_test, "XGBoost")
# 2.5. LightGBM模型
cm_lgb_test = confusion_matrix(y_test, y_test_pred_lgb)
CM_plot(cm_lgb_test, "LightGBM")
# 2.6. SVM模型
cm_svm_test = confusion_matrix(y_test, y_test_pred_svm)
CM_plot(cm_svm_test, "SVM")
# 2.7. ANN模型
cm_ann_test = confusion_matrix(y_test, y_test_pred_ann)
CM_plot(cm_ann_test, "ANN")

###################### 3. 计算准确率、精确率、灵敏度、f1分数、特异度、kappa、约登、等等 ##########################
# 4.1. Logistic 模型
accuracy_logist_test, precision_logist_test, sensitivity_logist_test, f1_logist_test, specificity_logist_test, \
kappa_logist_test, youden_logist_test, ppv_logist_test, npv_logist_test = \
    calculate_acc_pre_sen_f1_spc(cm_logist_test, y_test_logist, y_test_pred_logist)

# 4.2. 决策树模型
accuracy_tree_test, precision_tree_test, sensitivity_tree_test, f1_tree_test, specificity_tree_test, \
kappa_tree_test, youden_tree_test, ppv_tree_test, npv_tree_test = \
    calculate_acc_pre_sen_f1_spc(cm_tree_test, y_test, y_test_pred_tree)

# 4.3. 随机森林模型
accuracy_rf_test, precision_rf_test, sensitivity_rf_test, f1_rf_test, specificity_rf_test, \
kappa_rf_test, youden_rf_test, ppv_rf_test, npv_rf_test = \
    calculate_acc_pre_sen_f1_spc(cm_rf_test, y_test, y_test_pred_rf)

# 4.4. XGBoost 模型
accuracy_xgb_test, precision_xgb_test, sensitivity_xgb_test, f1_xgb_test, specificity_xgb_test, \
kappa_xgb_test, youden_xgb_test, ppv_xgb_test, npv_xgb_test = \
    calculate_acc_pre_sen_f1_spc(cm_xgb_test, y_test, y_test_pred_xgb)

# 4.5. LightGBM 模型
accuracy_lgb_test, precision_lgb_test, sensitivity_lgb_test, f1_lgb_test, specificity_lgb_test, \
kappa_lgb_test, youden_lgb_test, ppv_lgb_test, npv_lgb_test = \
    calculate_acc_pre_sen_f1_spc(cm_lgb_test, y_test, y_test_pred_lgb)

# 4.6. SVM 模型
accuracy_svm_test, precision_svm_test, sensitivity_svm_test, f1_svm_test, specificity_svm_test, \
kappa_svm_test, youden_svm_test, ppv_svm_test, npv_svm_test = \
    calculate_acc_pre_sen_f1_spc(cm_svm_test, y_test, y_test_pred_svm)

# 4.7. ANN 模型
accuracy_ann_test, precision_ann_test, sensitivity_ann_test, f1_ann_test, specificity_ann_test, \
kappa_ann_test, youden_ann_test, ppv_ann_test, npv_ann_test = \
    calculate_acc_pre_sen_f1_spc(cm_ann_test, y_test, y_test_pred_ann)

###################### 4. 计算AUC及其95%置信区间 ##########################
# 4.1. Logistic模型
auc_value_logist_test, auc_ci_lower_logist_test, auc_ci_upper_logist_test = calculate_auc(y_test_logist, y_test_pred_prob_logist)
# 4.2. 决策树模型
auc_value_tree_test, auc_ci_lower_tree_test, auc_ci_upper_tree_test = calculate_auc(y_test, y_test_pred_prob_tree)
# 4.3. 随机森林模型
auc_value_rf_test, auc_ci_lower_rf_test, auc_ci_upper_rf_test = calculate_auc(y_test, y_test_pred_prob_rf)
# 4.4. XGBoost模型
auc_value_xgb_test, auc_ci_lower_xgb_test, auc_ci_upper_xgb_test = calculate_auc(y_test, y_test_pred_prob_xgb)
# 4.5. LightGBM模型
auc_value_lgb_test, auc_ci_lower_lgb_test, auc_ci_upper_lgb_test = calculate_auc(y_test, y_test_pred_prob_lgb)
# 4.6. SVM模型
auc_value_svm_test, auc_ci_lower_svm_test, auc_ci_upper_svm_test = calculate_auc(y_test, y_test_pred_prob_svm)
# 4.7. ANN模型
auc_value_ann_test, auc_ci_lower_ann_test, auc_ci_upper_ann_test = calculate_auc(y_test, y_test_pred_prob_ann)

###################### 5. 所有模型的测试集预测效果汇总，方便对比 ##########################
model_results_test = pd.DataFrame({
    "Model": ["Logistic", "Decision Tree", "Random Forest", "XGBoost", "LightGBM", "SVM", "ANN"],
    "AUC": [auc_value_logist_test, auc_value_tree_test, auc_value_rf_test, auc_value_xgb_test, auc_value_lgb_test, auc_value_svm_test, auc_value_ann_test],
    "AUC 95% CI Lower": [auc_ci_lower_logist_test, auc_ci_lower_tree_test, auc_ci_lower_rf_test, auc_ci_lower_xgb_test, auc_ci_lower_lgb_test, auc_ci_lower_svm_test, auc_ci_lower_ann_test],
    "AUC 95% CI Upper": [auc_ci_upper_logist_test, auc_ci_upper_tree_test, auc_ci_upper_rf_test, auc_ci_upper_xgb_test, auc_ci_upper_lgb_test, auc_ci_upper_svm_test, auc_ci_upper_ann_test],
    "Accuracy":  [accuracy_logist_test,  accuracy_tree_test,  accuracy_rf_test, accuracy_xgb_test,  accuracy_lgb_test,  accuracy_svm_test,  accuracy_ann_test],
    "Precision": [precision_logist_test, precision_tree_test, precision_rf_test, precision_xgb_test, precision_lgb_test, precision_svm_test, precision_ann_test],
    "Sensitivity": [sensitivity_logist_test, sensitivity_tree_test, sensitivity_rf_test, sensitivity_xgb_test, sensitivity_lgb_test, sensitivity_svm_test, sensitivity_ann_test],
    "Specificity": [specificity_logist_test, specificity_tree_test, specificity_rf_test, specificity_xgb_test, specificity_lgb_test, specificity_svm_test, specificity_ann_test],
    "F1 Score": [f1_logist_test, f1_tree_test, f1_rf_test, f1_xgb_test, f1_lgb_test, f1_svm_test, f1_ann_test],
    "Kappa": [kappa_logist_test, kappa_tree_test, kappa_rf_test, kappa_xgb_test, kappa_lgb_test, kappa_svm_test, kappa_ann_test],
    "Youden's J": [youden_logist_test, youden_tree_test, youden_rf_test, youden_xgb_test, youden_lgb_test, youden_svm_test, youden_ann_test],
    "PPV": [ppv_logist_test, ppv_tree_test, ppv_rf_test, ppv_xgb_test, ppv_lgb_test, ppv_svm_test, ppv_ann_test],
    "NPV": [npv_logist_test, npv_tree_test, npv_rf_test, npv_xgb_test, npv_lgb_test, npv_svm_test, npv_ann_test]
})

model_results_test
model_results_test.to_csv("4.训练集模型评估/model_performance_test.csv", index=False)  # 保存为CSV文件

###################### 6. 绘制ROC曲线 ##########################
plt.figure(figsize=(8, 6))
models_test = {
    "Logistic": (y_test_logist, y_test_pred_prob_logist),
    "Decision Tree": (y_test, y_test_pred_prob_tree),
    "Random Forest": (y_test, y_test_pred_prob_rf),
    "XGBoost": (y_test, y_test_pred_prob_xgb),
    "LightGBM": (y_test, y_test_pred_prob_lgb),
    "SVM": (y_test, y_test_pred_prob_svm),
    "ANN": (y_test, y_test_pred_prob_ann)
}

# 计算每个模型的AUC及其95%置信区间
for model_name, (y_true, y_pred_prob) in models_test.items():
    auc_value, auc_ci_lower, auc_ci_upper = calculate_auc(y_true, y_pred_prob)
    fpr, tpr, _ = roc_curve(y_true, y_pred_prob)
    plt.plot(fpr, tpr, label=f"{model_name} (AUC = {auc_value:.3f} [95% CI: {auc_ci_lower:.3f} - {auc_ci_upper:.3f}])")

plt.plot([0, 1], [0, 1], linestyle='--', color='gray')
plt.xlabel("1-Specificity")
plt.ylabel("Sensitivity")
plt.title("ROC Curve - Test Set Model Comparison")
plt.legend(loc='lower right')  # 设置图例字体大小为8
plt.grid()
plt.savefig("4.训练集模型评估/ROC_curves_allmodel_test.pdf", dpi=300)
plt.show()

###################### 7. 绘制校准曲线 ##########################
plt.figure(figsize=(10, 8))
models_test = {
    "Logistic": (y_test_logist, y_test_pred_prob_logist),
    "Decision Tree": (y_test, y_test_pred_prob_tree),
    "Random Forest": (y_test, y_test_pred_prob_rf),
    "XGBoost": (y_test, y_test_pred_prob_xgb),
    "LightGBM": (y_test, y_test_pred_prob_lgb),
    "SVM": (y_test, y_test_pred_prob_svm),
    "ANN": (y_test, y_test_pred_prob_ann)
}
for model_name, (y_true, y_pred_prob) in models_test.items():
    prob_true, prob_pred = calibration_curve(y_true, y_pred_prob, n_bins=10)
    
    # 计算Brier分数及其置信区间
    brier_mean, brier_lower, brier_upper = brier_score_confidence_interval(y_true, y_pred_prob)
    
    plt.plot(prob_pred, prob_true, marker='o', label=f'{model_name} (Brier Score: {brier_mean:.3f} [95% CI: {brier_lower:.3f} - {brier_upper:.3f}])')

plt.plot([0, 1], [0, 1], linestyle='--', color='gray', label='Perfect Calibration')
plt.xlabel("Predicted Probability")
plt.ylabel("True Probability")
plt.title("Calibration Curves - Test Set Model Comparison")
plt.legend(loc='lower right')  # 统一图例位置
plt.grid()
plt.savefig("4.训练集模型评估/Calibration_curves_allmodel_test.pdf", dpi=300)  # 修改保存路径
plt.show()
###################### 8. 绘制DCA曲线 ##########################
plt.figure(figsize=(10, 8))
thresholds = np.linspace(0.01, 0.99, 100)  # 统一阈值范围

models_test = {
    "Logistic": (y_test_logist, y_test_pred_prob_logist),
    "Decision Tree": (y_test, y_test_pred_prob_tree),
    "Random Forest": (y_test, y_test_pred_prob_rf),
    "XGBoost": (y_test, y_test_pred_prob_xgb),
    "LightGBM": (y_test, y_test_pred_prob_lgb),
    "SVM": (y_test, y_test_pred_prob_svm),
    "ANN": (y_test, y_test_pred_prob_ann)
}

# 计算所有模型的净收益
for model_name, (y_true, y_pred_prob) in models_test.items():
    net_benefit, net_benefit_alltrt, net_benefits_notrt = calculate_net_benefit(y_true, y_pred_prob, thresholds=thresholds)
    plt.plot(thresholds, net_benefit, label=model_name)

# 绘制“Treat All”和“Treat None”曲线
plt.plot(thresholds, net_benefit_alltrt, linestyle="--", color="red", label="Treat All")
plt.plot(thresholds, net_benefits_notrt, linestyle="--", color="green", label="Treat None")

plt.xlabel("Threshold Probability")
plt.ylim(-0.2, np.nanmax(np.array(net_benefit)) + 0.1)
plt.ylabel("Net Benefit")
plt.title("Decision Curve Analysis - Test Set Model Comparison")
plt.legend(loc="lower right", fontsize=8)
plt.grid()
plt.savefig("4.训练集模型评估/DCA_curves_allmodel_test.pdf", dpi=300)  
plt.show()

################################################################################################
############################### 最优模型的SHAP解释 ###############################################
################################################################################################

####################################特征图、蜂群图、依赖图##############################################
save_path = "5.SHAP解释/"
def shap_explain_model(model, X_train, X_val, model_name, n_interpret=225, obs_index=5):
    # 1. 建立 SHAP 核解释器（KernelExplainer 适用于任何模型）
    explainer = shap.KernelExplainer(lambda X: model.predict_proba(X), X_train)
    shap_values = explainer(X_val.iloc[:n_interpret, :])

    # 2.1 特征重要性条形图（全局 SHAP 重要性）
    plt.figure(figsize=(15, 12))
    shap.plots.bar(shap_values[:, :, 1], max_display=15, show=False)
    plt.savefig(f"{save_path}bar_{model_name}.pdf", dpi=200, bbox_inches='tight')
    plt.close()

    # 2.2 特征重要性蜂群图
    plt.figure(figsize=(15, 12))
    shap.plots.beeswarm(shap_values[:, :, 1], max_display=15, show=False)
    plt.savefig(f"{save_path}beeswarm_{model_name}.pdf", dpi=200, bbox_inches='tight')
    plt.close()

    # 2.3 特征值与 SHAP 值的依赖图
    shap_values_df = pd.DataFrame(shap_values[:, :, 1].values, columns=X_val.columns)
    features = shap_values_df.columns.tolist()

    # 设置画布和子图结构（根据特征数量动态调整）
    num_features = len(features)
    num_columns = 3
    num_rows = (num_features + num_columns - 1) // num_columns  # 向上取整
    fig, axes = plt.subplots(num_rows, num_columns, figsize=(15, 5 * num_rows), dpi=200)
    axes = axes.flatten()

    # 循环绘制每个特征的散点图
    for i in range(num_features):
        feature = features[i]
        ax = axes[i]

        # 绘制散点图
        scatter = ax.scatter(X_val[feature][:n_interpret], shap_values_df[feature], 
                             s=20, alpha=0.7, c=X_val[feature][:n_interpret], cmap='viridis')
        ax.axhline(y=0, color='darkorange', linestyle='--', linewidth=1.5)  # 添加横线，颜色改为橙色，线型改为虚线

        # LOWESS 拟合
        lowess_fit = lowess(shap_values_df[feature], X_val[feature][:n_interpret], frac=0.4)  # frac 增大，平滑程度更高
        ax.plot(lowess_fit[:, 0], lowess_fit[:, 1], color='darkred', linewidth=2.5, linestyle='-')  # 改变拟合曲线的颜色和线型

        # 添加标签
        ax.set_xlabel(feature, fontsize=12)
        ax.set_ylabel(f'SHAP value for\n{feature}', fontsize=12)
        ax.spines['top'].set_visible(False)
        ax.spines['right'].set_visible(False)

        # 添加颜色条
        cbar = plt.colorbar(scatter, ax=ax, pad=0.02)
        cbar.set_label('Feature value', fontsize=10)

    # 隐藏多余的子图
    for i in range(num_features, num_rows * num_columns):
        axes[i].axis('off')

    # 调整布局并保存
    plt.tight_layout()
    plt.savefig(f"{save_path}scatter_{model_name}.pdf", format='pdf', bbox_inches='tight')
    plt.close()

    print(f"所有 SHAP 解释性图像已保存在 {save_path}")

###################### 1. 决策树模型的可解释性 ##########################
shap_explain_model(model=tree_model, X_train=X_train, X_val=X_val, 
                   model_name="tree", n_interpret=150, obs_index=5)

###################### 2. 随机森林模型的可解释性 ##########################
shap_explain_model(model=rf_model, X_train=X_train, X_val=X_val, 
                   model_name="rf", n_interpret=150, obs_index=5)

###################### 3. XGBoost模型的可解释性 ##########################
shap_explain_model(model=xgb_model, X_train=X_train, X_val=X_val, 
                   model_name="xgb", n_interpret=150, obs_index=5)

###################### 4. LightGBM模型的可解释性 ##########################
shap_explain_model(model=lgb_model, X_train=X_train, X_val=X_val, 
                   model_name="lgb", n_interpret=225, obs_index=5)

###################### 5. SVM模型的可解释性 ##########################
shap_explain_model(model=svm_model, X_train=X_train, X_val=X_val, 
                   model_name="svm", n_interpret=150, obs_index=5)

###################### 6. ANN模型的可解释性 ##########################
shap_explain_model(model=ann_model, X_train=X_train, X_val=X_val, 
                   model_name="ann", n_interpret=150, obs_index=5)

####################################力图、瀑布图##############################################
save_path = "5.SHAP解释/"
def shap_explain_model(model, X_train, X_val, model_name, n_interpret=50):
    # 1. 建立 SHAP 核解释器（KernelExplainer 适用于任何模型）
    explainer = shap.KernelExplainer(lambda X: model.predict_proba(X), X_train)
    shap_values = explainer(X_val.iloc[:n_interpret, :])
    
    # 2.3 瀑布图（展示第1个观测的类别0和类别1）
    for class_index in [0, 1]:
        plt.figure(figsize=(15, 12))
        shap.plots.waterfall(shap_values[0][:, class_index], max_display=15, show=False)
        plt.title(f"SHAP Waterfall Plot for Class {class_index}")
        # 保存为 PDF 文件，路径为 save_path 下
        plt.savefig(f"{save_path}{model_name}_waterfall_1st_class{class_index}.pdf", format="pdf", bbox_inches='tight')
        plt.show()
        plt.close()

    # 2.4 力图（展示第3个观测的类别0和类别1）
    for class_index in [0, 1]:
        force_plot = shap.plots.force(shap_values[2][:, class_index])
        # 保存为 HTML 文件，路径为 save_path 下
        shap.save_html(f"{save_path}{model_name}_force_plot_3rd_class{class_index}.html", force_plot)
    
    print(f"{model_name} 的 SHAP 解释性图像已生成。")
###################### 1. 决策树模型的可解释性 ##########################
shap_explain_model(model=tree_model, X_train=X_train, X_val=X_val, 
                   model_name="tree", n_interpret=150)   
###################### 2. 随机森林模型的可解释性 ##########################
shap_explain_model(model=rf_model, X_train=X_train, X_val=X_val, 
                   model_name="rf", n_interpret=150)  
###################### 3. XGBoost模型的可解释性 ##########################
shap_explain_model(model=xgb_model, X_train=X_train, X_val=X_val, 
                   model_name="xgb", n_interpret=150)
###################### 4. LightGBM模型的可解释性 ##########################
shap_explain_model(model=lgb_model, X_train=X_train, X_val=X_val, 
                   model_name="lgb", n_interpret=225)
###################### 5. SVM模型的可解释性 ##########################
shap_explain_model(model=svm_model, X_train=X_train, X_val=X_val, 
                   model_name="svm", n_interpret=150)
###################### 6. ANN模型的可解释性 ##########################
shap_explain_model(model=ann_model, X_train=X_train, X_val=X_val, 
                   model_name="ann", n_interpret=150)
