# Supplementary material for: Risk stratification of postoperative enteral feeding intolerance using explainable machine learning in oral cancer free flap reconstruction
Source: Front Nutr. 2026 Jun 4;13:1815516. doi: 10.3389/fnut.2026.1815516 (PMC13275280; doi:10.3389/fnut.2026.1815516)
Supplement: Supplementary file 2 [file Data_Sheet_1.zip › Supplementary_Data_and_Code/R.R]

#########安装R包#########
install.packages("norm")
install.packages("visdat")
install.packages("UpSetR")
install.packages("naniar") 
install.packages("mice")
install.packages("tableone")
install.packages("ggplot2")
install.packages("lattice")
install.packages("caret")
install.packages("autoReg")
install.packages("dplyr")
install.packages("Matrix")
install.packages("glmnet")
install.packages("Boruta")
install.packages("Hmisc")
install.packages("rms")


#########加载R包#########
library(naniar)
library(mice) 
library(tableone)
library(ggplot2)
library(lattice)
library(caret)
library(autoReg)
library(dplyr)
library(Matrix)
library(glmnet)
library(Boruta)
library(Hmisc)
library(rms)


#########设置工作目录(数据所在位置以及结果输出位置)#########
par(family = "Times New Roman")

#########读取数据(注意是csv格式)#########
data = read.csv("Raw_Data.csv",header = T, encoding = "GBK")

####################################
#########第一步：数据预处理#########
####################################

#变量类型定义
#分类变量批量因子化
colnames(data) #查看所有变量名
data[,1:12] <- lapply(data[,1:12],as.factor) #第1-20个变量为分类变量
str(data) #查看变量类型是否定义成功
summary(data) #总体查看有无填错的数据

#异常值处理
# 确定连续变量的范围
continuous_vars <- 17:ncol(data)  # 假设第21列及之后的变量是连续变量
# 遍历连续变量，将超过1.5个标准差的值处理为缺失值
for (i in continuous_vars) {
  mean_val <- mean(data[, i], na.rm = TRUE)  # 计算均值
  sd_val <- sd(data[, i], na.rm = TRUE)     # 计算标准差
  lower_bound <- mean_val - 1.5 * sd_val    # 下界
  upper_bound <- mean_val + 1.5 * sd_val    # 上界
# 找到超出范围的值的索引
  outlier_indices <- which(data[, i] < lower_bound | data[, i] > upper_bound)
# 将这些值替换为NA
  data[outlier_indices, i] <- NA
}
# 检查处理后的数据
summary(data)

#缺失值处理
# 1.1数据缺失分布图片（图片、表格选其一即可）
# 绘制缺失值情况的柱状图
data %>%
  gg_miss_var(show_pct = TRUE) +  # 计算每个变量的缺失值比例并可视化
  theme_bw(base_size = 16)  # 采用黑白主题，设置基础字体大小

# 1.2数据缺失比例表格（图片、表格选其一即可）
missing_ratio <- colMeans(is.na(data))
missing_ratio_df <- data.frame(Variable = names(missing_ratio), Missing_Ratio = missing_ratio)
write.csv(missing_ratio_df, "缺失值比例.csv", row.names = FALSE)

# 2.进行多重插补，一般都是插补5次，随机种子我写为123
data_imputed <- mice(data, seed = 123, print = FALSE, m = 5)
data_imputed$method # 查看每个变量所用的插补方法
# 提取插补的第2套数据并保存为csv（随便选的一套）
data_imputed2 <- mice::complete(data_imputed, action = 2)
write.csv(data_imputed2, "data_complete.csv", row.names = FALSE)
# 读取插补后表格
data = read.csv("data_complete.csv",header = T, encoding = "GBK")
colMeans(is.na(data)) # 再次查看缺失比例

############################################
#########第二步：划分训练集和测试集#########
############################################

data$Outcome = factor(data$Outcome,levels = c(0,1))
set.seed(123) # 设置随机种子为123，保证下次再次分割数据时结果保持一致，方便复现
inTrain = createDataPartition(y=data[,"Outcome"], p=0.7, list=F) # 设置训练集的比例为0.7
traindata = data[inTrain,] # 提取训练集数据
valdata = data[-inTrain,] # 提取验证集数据
write.csv(traindata, "traindata.csv", row.names = F) # 导出训练集集数据
write.csv(valdata, "valdata.csv", row.names = F) # 提取验证集数据


####################################
#########第三步：基线表制作#########
####################################

# 定义变量类型
myVars <- colnames(data[, 2:ncol(data)])  # 选取所有自变量，为第2列到最后一列
catVars <- colnames(data[, 2:12])         # 指定分类自变量列数，为2到20列
contVars <- colnames(data[, 13:ncol(data)])  # 指定连续自变量列数，为21列开始到最后一列
# 对每个连续变量进行正态性检验，找出非正态分布的连续变量
noncenter <- c()
for (var in contVars) {
  if (is.numeric(data[[var]])) {
    test_result <- shapiro.test(data[[var]])
    if (test_result$p.value < 0.05) {
      noncenter <- c(noncenter, var)
    }
  } else {
    print(paste(var, "正态分布"))
  }
}
# 查看非正态分布的连续变量
print(noncenter)

# 1.在总体数据集中以结局为分组制作基线表
table1 <- CreateTableOne(vars = myVars,  # 条件1：指定要包括的变量
                         factorVars = catVars,  # 条件2：指定分类变量
                         data = data,  # 条件3：指定数据集
                         strata='Outcome', # 条件4：指定分组变量
                         addOverall = TRUE)  # 添加总体统计
table1 <- print(table1,showAllLevels = T,catDigits = 2,contDigits = 2,pDigits =3,nonnormal =noncenter)
write.csv(table1,file = "总体基线表.csv") # 输出csv表格

# 2.在训练集中以结局为分组制作基线表
table2 = CreateTableOne(vars = myVars,  # 条件1：指定要包括的变量
                        factorVars = catVars,  # 条件2：指定分类变量
                        data = traindata,  # 条件3：指定为训练集
                        strata='Outcome', # 条件4：指定分组变量
                        addOverall = TRUE)  # 添加总体统计
table2 <- print(table2,showAllLevels = T,catDigits = 2,contDigits = 2,pDigits =3,nonnormal =noncenter)
write.csv(table2,file = "训练集基线表.csv") # 输出csv表格

################################################
#########第四步：在训练集中筛选预测变量#########
################################################


traindata[,1:12] <- lapply(traindata[,1:12],as.factor) #第1-20个变量定义为分类变量

##LASSO回归 
min_max_scale = function(x){
  (x-min(x))/(max(x)-min(x))
}
lassodata = traindata%>%
  mutate(across(all_of(catVars), as.factor)) %>%  #批量定义变量类型
  mutate_if(.predicate = is.numeric,
            .funs = min_max_scale)%>%
  as.data.frame()
#定义x，y
set.seed(123) #一定要设定随机种子，lasso每次结果不同
x <- data.matrix(lassodata[, -1])  # 排除第一列，转换为矩阵
y <- lassodata[, 1]                # 提取第一列，注意第一列是结局
y <- as.numeric(unlist(y))         
#开始lasso回归，alpha = 1代表Lasso(L1 正则化)
lasso <- glmnet(x, y, family = "binomial",nlambda = 1000, alpha = 1)
print(lasso)
plot(lasso, xvar = "lambda", label = TRUE)
#10折交叉验证
lasso.cv = cv.glmnet(x, y,alpha = 1,nfolds =10,family="binomial")
plot(lasso.cv)
lasso.cv$lambda.min # lambda最小值
lasso.cv$lambda.1se # lambda一个标准误的值
coef(lasso.cv, s = "lambda.1se")  # 查看lasso回归筛选出来的是哪些变量
lasso_coefs <- coef(lasso.cv, s = "lambda.1se")
coef(lasso.cv, s = "lambda.min")  # 查看lasso回归筛选出来的是哪些变量


lasso_coefs_matrix <- as.matrix(lasso_coefs)
lasso_coefs_df <- as.data.frame(lasso_coefs_matrix)
rownames(lasso_coefs_df) <- rownames(lasso_coefs_matrix)
write.csv(lasso_coefs_df, "LASSO筛选变量.csv", row.names = TRUE)# 导出CSV文件
