# Supplementary material for: Risk stratification of postoperative enteral feeding intolerance using explainable machine learning in oral cancer free flap reconstruction
Source: Front Nutr. 2026 Jun 4;13:1815516. doi: 10.3389/fnut.2026.1815516 (PMC13275280; doi:10.3389/fnut.2026.1815516)
Supplement: Supplementary file 2 [file Data_Sheet_1.zip › Supplementary_Data_and_Code/Raw_Data.csv]

Outcome	GI_adverse_events	Caloric_failure	EN_interruption	DE	Sex	Smoking_status	Alcohol.intake	Hypertension	Hyperlipidemia	COPD	CVD	Tumor_T_stage	Mandible_resection_extensive	Bilateral_neck_dissection	Age	surgery_time	blood_loss	RBC	hemoglobin	RDW	Platelet	MPV	Alt	Ast	bilirubin_total_umol.L	gamma_glutamyl_transferase_13u.l_iu.l	creatinine_umol.L	uric_acid_umol.L	blood_urea_nitrogen_mmol.L	fast_glucose_mmol.L	sodium_mmol.L	potassium_mmol.L	phosphorus_mmol.L	calcium_total_mmol.L	refrige_triglycerides_mmol.L	hdl_cholesterol_mmol.L	ldl_cholesterol_mmol.L	ALI
0	0	0	0	0	2	1	0	1	1	1	1	1	0	0	60	396	400	4.03	11.9	15.6	240	8.8	18	30	5.13	15	157.35	428.3	16.07	4.883	137	4.27	1.485	2.275	1.558	1.11	2.689	403.8631579
1	1	0	0	1	1	1	0	0	0	1	0	2	1	0	80	536	495	4.53	14	13.7	424	7.6	20	17	10.26	19	130.83	261.7	8.93	4.606	137	3.41	1.292	2.35	0.677	1.16	2.689	55.31478261
0	0	0	0	0	1	0	1	0	0	0	0	1	0	0	54	392	410	4.23	14.4	13	230	8.4	136	117	8.55	73	56.58	386.6	1.79	5.028	141	4.05	1.292	2.325	0.835	1.71	2.172	294.3
0	0	0	0	0	2	0	0	1	1	0	0	1	0	0	80	409	380	4.02	12.2	13.8	198	8.1	15	19	6.84	12	58.34	273.6	4.28	5.939	141	4.15	1.259	2.275	0.711	1.89	2.379	290.4
0	0	0	0	0	2	0	0	0	0	0	0	1	0	0	56	361	276	4.02	12.3	13.6	206	7.8	32	21	6.84	22	75.14	279.6	3.21	4.552	141	3.84	1.13	2.55	0.847	1.76	2.793	281.4090909
0	0	0	0	0	1	1	0	0	1	0	0	2	0	0	55	480	460	4.55	14.3	13.3	218	7.9	21	18	6.84	27	119.34	416.4	3.21	6.189	143	3.75	0.969	2.5	2.043	0.85	2.741	264.1275
0	0	0	0	0	2	0	0	1	1	0	0	1	0	0	71	422	400	4.44	11.9	15.2	248	8.9	26	33	6.84	30	68.95	327.1	3.93	4.417	139	3.74	1.033	2.325	1.773	1.27	2.327	249.5563636
0	0	0	0	0	2	0	0	0	1	0	0	1	0	0	66	345	400	4.45	13.5	13.1	122	8.2	19	28	8.55	15	68.07	362.8	7.14	5.044	140	3.61	0.969	2.2	2.54	1.09	4.681	229.6706897
0	0	0	0	1	2	1	0	1	1	0	0	1	1	0	50	480	400	3.74	8.4	20.5	308	8.6	13	14	11.97	27	60.11	208.2	2.86	6.094	136	4.18	0.904	2.275	1.061	1.73	3.051	229.0086207
1	1	0	0	1	2	1	1	1	1	0	0	2	0	0	50	388	310	4.59	12.4	13.6	340	7.5	26	30	6.84	50	76.91	374.7	5	14.978	141	4.17	1.518	2.45	0.982	1.91	3.258	172.3511111
0	0	0	0	0	1	0	0	0	1	0	0	1	0	0	59	380	420	4.61	14.3	13.5	204	7.9	27	25	11.97	55	87.52	339	5.36	4.791	141	4.57	1.13	2.475	1.118	1.94	2.87	227.48
1	1	0	0	1	1	1	0	0	1	0	1	2	1	1	80	492	440	4.03	12.7	13.1	136	9.1	15	25	8.55	12	102.54	267.7	6.07	4.94	141	3.85	1.162	2.4	0.576	2.25	1.965	13.87692308
0	0	0	0	0	2	1	1	0	1	0	0	2	0	0	65	420	250	4.54	13.5	14.8	247	9	28	36	8.55	29	74.26	345	3.57	5.539	140	3.77	1.259	2.45	1.332	1.19	3.595	225.6
0	0	0	0	0	1	0	0	0	0	0	0	2	0	0	42	418	347	5.56	16.2	13.9	194	7.8	29	24	15.39	21	66.3	404.5	6.07	5.211	138	3.83	0.807	2.15	0.813	1.16	3.207	220.5552632
1	1	0	0	0	1	0	0	1	1	0	0	2	0	0	80	482	428	3.32	9.8	14.4	175	8.4	10	14	10.26	11	591.4	422.3	15.71	5.001	142	4.42	1.453	2.125	1.4	1.09	2.276	14.904
1	1	0	1	0	2	0	0	1	1	0	0	2	0	0	80	481	426	4.32	14.3	12.9	235	8.1	16	27	22.23	17	54.81	279.6	3.93	5.051	142	4.1	1.324	2.425	0.644	2.3	4.37	32.45
0	0	0	0	0	1	1	0	0	1	0	0	1	0	0	41	415	344	5.51	17	12.7	189	9.1	69	49	11.97	49	61.88	321.2	3.57	5.167	137	3.94	1.195	2.325	1.705	1.03	4.732	218.87
1	1	0	0	0	1	0	0	0	1	0	1	2	0	0	80	476	420	4.11	13.2	14	148	9.4	25	35	10.26	39	82.21	345	6.07	5.157	141	3.81	1.098	2.325	0.677	0.91	3	51.92068966
0	0	0	0	0	1	1	1	0	0	0	0	1	0	0	41	333	241	4.44	14.7	12.6	306	7.2	13	16	8.55	19	75.14	339	3.21	5.328	138	3.38	1.033	2.3	0.587	1.63	2.25	17.81690141
0	0	0	0	0	2	1	0	0	1	0	0	1	0	0	68	395	319	4.67	14.2	13.3	291	8.6	21	22	10.26	44	76.02	303.3	5	4.796	138	4.22	1.356	2.3	1.976	0.96	5.819	25.59439024
0	0	0	0	0	2	1	0	1	1	0	0	1	0	0	60	374	292	4.28	13.4	12.9	375	7.1	20	23	17.1	44	91.05	452	5.36	4.996	139	3.99	1.13	2.45	1.761	1.53	3	215.05
0	0	0	0	0	2	0	0	0	1	0	0	2	0	0	50	420	350	4.31	13.1	13.2	258	7.1	25	29	8.55	8	70.72	249.8	5	4.867	141	3.85	1.582	2.45	1.05	1.76	4.577	213.8273684
0	0	0	0	0	2	1	0	1	1	0	0	1	0	0	58	420	266	4.56	13.6	13	261	9.8	26	26	11.97	26	91.94	321.2	3.57	4.789	141	4.29	1.324	2.35	1.377	1.32	4.474	206.0519048
0	0	0	0	0	2	1	1	0	1	0	0	1	0	0	59	420	350	4.32	11.7	14.7	243	8.2	23	22	6.84	34	68.07	404.5	3.21	4.933	140	4.24	1.195	2.3	2.676	0.96	3.103	198.9391304
0	0	0	0	0	1	1	0	1	1	0	0	1	0	0	73	387	410	4.33	13.6	13.1	186	10	23	35	11.97	25	89.28	315.2	2.14	10.561	144	4.28	1.195	2.3	0.632	1.4	1.474	191.8
0	0	0	0	0	2	0	0	1	1	0	0	1	0	0	66	447	384	4.1	11	14.4	206	8.9	16	20	5.13	10	58.34	345	7.14	5.55	140	4.08	1.292	2.275	1.253	1.14	3.155	183.9268421
0	0	0	0	0	1	1	0	1	1	1	0	1	0	0	63	413	341	5.43	17	13.1	269	7.7	32	21	13.68	21	91.94	404.5	4.64	5.356	140	4.16	0.969	2.45	1.219	1.34	3.672	27.87096774
0	0	0	0	0	2	0	0	0	1	0	0	2	0	0	48	447	384	4.41	13.1	12.9	221	7.6	27	30	8.55	23	69.84	321.2	4.64	5.75	140	3.68	1.033	2.325	0.677	1.09	2.948	167.2363636
0	0	0	0	0	1	0	1	1	1	0	0	1	0	0	41	420	350	4.7	15.1	13.1	197	8.9	27	20	10.26	49	90.17	339	2.5	5.928	141	3.67	1.324	2.225	2.495	0.85	3.75	162.2173913
0	0	0	0	0	2	0	0	1	1	0	0	2	0	0	56	400	280	4.67	14.2	12.9	198	10.4	23	23	3.42	17	81.33	273.6	5.71	4.656	138	3.74	1.356	2.275	2.664	1.11	1.836	153.17
0	0	0	0	0	2	0	1	1	1	0	0	1	0	0	62	400	280	5.01	11.9	15.5	193	8.5	22	27	10.26	19	76.02	267.7	5.36	4.728	140	4.28	1.453	2.4	0.565	2.77	4.112	152.46
1	1	1	0	1	1	1	0	1	1	0	0	1	0	0	80	361	276	4.39	14.1	13.9	121	10.4	14	21	13.68	15	83.98	267.7	6.78	4.178	140	4.14	1.033	2.35	1.829	1.01	3.388	27.48387097
0	0	0	0	0	2	0	0	1	1	0	0	1	0	0	53	380	400	4.47	13.8	12.9	256	8.8	26	26	5.13	24	69.84	249.8	8.21	4.672	140	3.96	1.485	2.35	1.648	1.89	3.439	150
1	1	0	0	1	2	1	0	1	0	0	0	2	0	0	52	455	350	4.86	15.4	13.5	187	9.3	85	80	5.13	113	61	273.6	3.57	5.05	140	4.52	1.388	2.3	0.79	1.76	1.81	143.1227273
0	0	0	0	0	2	0	0	0	1	0	0	1	0	0	76	400	325	4.51	12.9	13.5	188	8.1	18	23	15.39	11	56.58	166.5	3.57	5.711	142	3.94	1.324	2.35	0.937	1.42	4.5	149.9538462
0	0	0	0	0	1	1	0	0	1	0	0	1	0	0	35	420	262	5.26	15.6	13.5	157	10	19	29	17.1	15	85.75	404.5	5.71	4.656	137	4.25	1.259	2.3	1.197	1.47	3.233	147.1288
1	1	0	0	0	1	0	0	1	1	0	0	1	1	0	80	320	310	4.32	14	13.6	145	9.7	18	18	11.97	12	91.94	339	9.64	12.117	142	4.23	1.066	2.3	0.79	1.37	1.836	60.72
0	0	0	0	0	2	0	0	0	0	0	0	1	0	0	60	380	420	4.38	13.3	13.8	212	8.8	13	18	10.26	12	62.76	309.3	3.93	5.028	140	3.76	1.259	2.325	0.847	1.63	2.664	145.3581818
0	0	0	0	0	2	0	1	1	1	0	0	1	0	0	53	372	290	4.52	11.5	15.6	330	7.5	14	19	13.68	19	63.65	243.9	2.5	4.794	136	3.95	1.066	2.35	0.655	2.2	3.543	144.9066667
1	1	0	1	1	1	1	1	0	0	0	0	1	0	0	80	303	280	3.94	12	14.8	221	7.3	15	22	11.97	31	70.72	279.6	8.21	5.072	141	3.86	1.292	2.375	0.542	2.28	2.043	34.67564103
1	1	0	0	0	1	0	0	1	1	0	0	2	1	0	79	335	400	4.91	15.4	13.6	203	8.8	19	24	20.52	18	128.18	434.2	8.93	4.767	140	3.88	1.162	2.45	1.502	1.78	2.431	29.016
0	0	0	0	0	2	0	0	0	1	0	0	1	0	0	50	400	280	5.08	14.1	13.3	284	7.8	38	26	10.26	26	90.17	279.6	5.71	5.067	140	3.84	1.001	2.425	0.914	1.27	2.793	144.7875
1	1	1	0	1	1	1	1	0	0	0	0	2	0	0	68	532	490	4.56	14.3	14.6	271	8.4	19	23	11.97	60	106.96	333.1	5.36	15.628	139	5.09	1.162	2.325	0.824	2.17	1.991	111.891
0	0	0	0	0	2	1	0	1	0	0	0	1	0	0	52	480	456	4.91	12.5	14.6	207	7.8	46	39	8.55	32	64.53	249.8	3.21	5	141	4.19	1.356	2.425	0.948	1.68	2.689	141.4518519
0	0	0	0	0	1	1	0	1	1	0	0	1	0	0	71	421	351	4.26	13.6	13.9	212	8.3	57	33	13.68	33	114.92	309.3	8.93	5.322	141	4.39	1.098	2.55	1.694	1.11	2.302	140.2368
0	0	0	0	0	2	0	0	1	1	0	0	2	1	0	60	400	280	4.52	14.1	13.2	235	9.1	23	28	10.26	47	74.26	196.3	3.93	4.911	140	3.57	1.356	2.375	0.881	1.53	1.707	136.71
0	0	0	0	0	1	0	0	0	1	0	0	1	0	0	62	412	380	4.78	13.9	13.9	148	9.6	21	31	15.39	15	90.17	368.8	5	4.741	138	4.38	0.969	2.3	0.903	1.55	3.957	113.82
1	1	0	0	1	2	0	0	1	1	0	0	2	1	0	79	548	489	5.52	12	15.7	192	9	26	26	5.13	16	72.49	279.6	5.71	7.1	142	4.24	1.324	2.325	0.734	1.76	1.603	54.0345098
1	1	0	0	1	1	1	1	0	0	1	1	2	1	0	78	491	439	5.07	15.6	14.3	276	8.4	15	16	15.39	14	125.53	398.5	6.07	5.211	141	4.28	1.033	2.4	1.4	1.19	2.922	23.27433333
0	0	0	0	0	1	1	0	1	1	0	0	1	0	0	66	427	400	4.21	13.9	12.9	219	7.1	27	34	10.26	45	82.21	267.7	5.36	9.272	143	4.05	1.098	2.475	0.666	1.63	4.603	112.5
1	1	1	0	1	1	1	0	1	1	0	0	2	0	1	57	363	279	5.25	15.1	15	250	8	31	25	10.26	8	78.68	345	3.21	4.339	140	3.89	1.195	2.25	1.05	0.85	3.595	108.832
0	0	0	0	0	1	0	0	0	1	0	0	2	0	0	65	400	280	4.38	13.3	13.9	239	8.8	18	15	20.52	17	53.92	273.6	6.07	11.861	141	4.43	1.388	2.425	1.163	1.24	3.698	111.8519048
1	1	0	0	0	1	1	1	0	1	0	1	2	1	0	77	378	298	4.93	16.2	13	211	8.1	49	61	15.39	28	95.47	232	5	5.917	138	4.66	1.098	2.325	1.332	0.8	1.371	32.64130435
0	0	0	0	0	2	0	0	0	1	0	0	2	0	0	53	420	350	4.98	14.7	14.1	271	9.9	25	19	5.13	19	85.75	416.4	5.71	5.894	138	4.13	1.13	2.325	1.49	1.16	3.569	111.15
1	1	0	0	1	2	0	0	1	1	0	1	2	0	0	65	449	387	4.8	14	14.1	394	7.3	24	21	8.55	23	56.58	309.3	5	5.628	140	4.41	1.324	2.4	1.535	1.42	1.552	104.4421053
0	0	0	0	0	1	0	1	1	1	0	0	1	0	0	63	360	498	4.77	15.6	13.1	188	9.8	16	25	8.55	14	72.49	327.1	6.43	4.911	140	3.6	0.969	2.425	0.858	1.81	3.155	110.7428571
0	0	0	0	0	2	0	0	1	0	0	0	1	0	0	56	384	410	4.35	13.4	12.9	166	8.1	28	27	15.39	17	53.92	321.2	6.78	5.551	140	4.23	1.259	2.25	0.756	1.73	2.353	110
1	1	1	0	1	1	1	1	1	1	0	1	2	0	1	62	417	346	8.3	15.9	18.4	206	9.1	22	34	8.55	35	68.95	493.7	3.57	4.028	140	4.01	1.356	2.45	2.597	0.96	2.095	99
0	0	0	0	0	1	0	1	1	1	0	0	1	0	0	34	460	350	4.85	14.1	13.5	191	7.4	21	19	8.55	17	98.12	386.6	5.71	4.989	141	5.05	1.066	2.375	1.626	0.98	4.267	110
1	1	0	0	1	2	0	0	0	1	0	0	1	0	1	76	448	385	4.95	14.7	13.8	216	9.3	19	22	10.26	11	118.46	469.9	10	15.222	141	4.32	1.518	2.4	2.45	1.14	3.207	29.46521739
1	1	0	0	0	1	0	0	1	1	0	0	2	1	1	75	406	500	4.32	13.1	14.3	264	9.2	29	25	10.26	33	58.34	273.6	6.78	5.389	141	3.73	1.292	2.25	1.016	1.66	3.698	34.24756098
1	1	1	0	1	1	1	0	1	1	0	1	1	0	0	75	394	317	4.89	15.9	14	128	8.5	29	35	25.65	20	130.83	446.1	12.14	5.039	144	3.79	1.324	2.375	1.163	0.8	1.862	55.38580645
0	0	0	0	0	1	1	0	0	1	0	0	1	0	0	55	345	400	5.76	18.8	13.9	264	8.1	55	31	10.26	31	68.95	428.3	3.21	5.239	138	3.95	1.388	2.325	3.105	0.78	3.75	110
0	0	0	0	0	2	0	0	0	1	0	0	1	0	0	79	420	253	4.5	13.7	13.7	183	7.9	19	24	8.55	16	67.18	309.3	3.93	4.878	142	4.19	1.13	2.35	2.055	1.89	3.595	110
1	1	1	0	0	1	0	0	1	0	0	1	2	1	1	75	420	550	4.64	13.8	13.2	200	8.6	18	25	17.1	26	60.11	249.8	5.71	4.811	137	3.73	1.259	2.25	1.332	1.47	3.103	39.43333333
0	0	0	0	0	1	0	0	1	1	0	0	2	1	1	40	538	498	5.59	17.5	13.7	232	8.4	29	27	18.81	20	93.7	487.7	7.5	4.878	140	4.09	1.518	2.375	1.287	0.91	3.129	109.2
1	1	0	1	1	1	1	0	1	1	0	0	2	1	0	74	494	443	3.7	12.2	15.5	165	9.8	26	21	15.39	34	148.51	410.4	11.78	4.967	142	3.85	1.066	2.325	1.073	2.07	2.146	61.58923077
1	1	0	0	1	2	1	0	1	1	0	0	2	0	0	57	380	420	4.8	14.4	14	317	8.8	28	25	6.84	27	80.44	416.4	6.07	5.772	139	4.26	1.162	2.275	1.863	1.11	4.396	99
0	0	0	0	0	2	0	0	1	1	0	1	1	0	0	69	345	400	4.55	12.7	13.3	166	7	22	23	6.84	12	63.65	273.6	3.93	5.833	140	3.9	1.421	2.35	0.723	2.07	4.06	108.4
0	0	0	0	0	2	1	1	0	0	0	0	2	0	1	55	499	449	4.49	11.9	13	320	7.4	12	16	6.84	20	68.95	291.5	2.5	15.983	140	4.17	1.453	2.4	1.005	1.45	2.715	108.3047368
0	0	0	0	0	2	1	1	1	0	0	0	1	0	0	52	420	270	5.04	14.7	13.4	203	8.4	20	20	10.26	29	109.62	362.8	2.86	6.212	142	4.16	0.936	2.25	0.858	1.37	2.896	106.9010526
1	1	0	0	1	2	1	0	0	1	0	0	1	0	1	74	376	296	4.44	14.3	13	178	8.1	19	28	8.55	30	88.4	255.8	6.78	15.939	140	3.94	1.227	2.4	0.892	1.84	3.207	33.30545455
0	0	0	0	0	2	0	0	1	0	0	0	2	1	1	71	365	281	4.83	11.4	14.6	229	9.1	28	19	13.68	27	73.37	386.6	6.78	5.196	138	4.02	0.872	2.825	1.129	1.47	2.431	106.704
1	1	0	0	1	2	0	0	1	1	0	0	1	1	1	74	305	206	4.72	13.9	13.5	202	8.5	15	21	8.55	14	101.66	350.9	5.71	4.811	143	3.9	1.324	2.375	0.745	1.84	2.327	23.3455814
1	1	1	0	0	1	1	1	1	1	0	0	2	0	0	74	300	280	4.55	14.3	13.2	109	8.8	21	24	18.81	15	68.95	327.1	3.93	5.239	140	4.62	0.84	2.275	0.644	1.32	2.534	25.23777778
0	0	0	0	0	2	0	0	1	1	0	0	2	0	0	63	400	201	5.61	11.6	16.4	294	8.6	13	19	8.55	16	76.02	404.5	2.5	4.744	139	3.97	1.292	2.35	0.768	1.66	3.569	105.9952174
0	0	0	0	0	1	0	1	0	1	0	0	2	1	0	45	380	420	4.79	14.5	13.4	164	9.4	24	25	10.26	28	103.43	273.6	7.14	5.117	139	3.93	1.098	2.4	3.602	0.93	4.836	104.49
0	0	0	0	0	1	0	0	0	1	0	0	1	0	0	54	458	350	5.15	15.7	13.2	186	8.4	16	17	11.97	11	86.63	422.3	7.14	4.489	141	4.9	1.227	2.325	0.79	1.27	2.715	103.4488889
0	0	0	0	0	2	0	0	0	0	0	0	1	0	0	65	366	282	4.11	11.7	13.3	233	8.1	20	24	6.84	8	77.79	237.9	7.85	4.733	143	4.48	1.582	2.325	0.632	1.55	3.103	28.644
0	0	0	0	0	1	1	1	0	1	0	0	2	0	0	49	380	449	5.77	17.5	13.1	168	9.5	49	29	20.52	28	70.72	392.6	3.93	4.779	139	4.47	1.195	2.35	2.834	1.03	4.732	102.8030769
0	0	0	0	0	2	1	1	0	1	0	0	2	1	0	49	420	267	4.03	12.1	14.1	331	8.4	18	17	8.55	30	58.34	297.4	2.5	4.944	140	4.21	1.098	2.375	0.79	1.66	3.957	101.8181818
0	0	0	0	0	2	0	0	0	1	0	0	1	0	0	69	368	285	4.26	12.7	13.5	232	7.1	38	27	22.23	55	54.81	172.5	6.43	4.789	139	4.65	1.55	2.225	1.264	1.63	3.103	101.48
0	0	0	0	0	2	0	0	0	0	0	0	1	0	0	49	350	498	4.68	13	14.6	215	8	18	21	6.84	16	50.39	285.5	3.57	15.85	141	3.72	1.098	2.25	0.903	1.55	2.638	100.86
0	0	0	0	0	2	0	1	0	0	0	0	2	1	0	34	514	400	4.34	13	12.8	199	9	17	18	11.97	15	48.62	184.4	3.21	4.883	137	4.42	1.066	2.3	0.621	1.55	2.586	99.38709677
0	0	0	0	0	2	0	0	1	1	0	0	1	0	0	73	451	389	4.25	13.7	13.8	222	8.6	21	28	10.26	105	62.76	339	3.21	4.939	136	4.11	1.453	2.4	1.502	2.17	3.051	99.15481481
0	0	0	0	0	1	1	1	1	0	0	0	1	0	0	66	441	376	4.74	15.6	12.9	138	9.6	49	58	13.68	101	94.59	577	6.78	11.25	141	4.06	1.162	2.45	1.727	1.6	2.689	28.74789474
1	1	0	0	1	2	1	0	1	1	0	0	2	0	0	66	422	352	4.29	12.8	14	217	6.8	19	17	8.55	31	64.53	273.6	2.5	5.4	140	4.43	0.904	2.55	0.689	2.12	3.569	88
0	0	0	0	0	2	1	0	1	1	0	0	1	0	0	46	345	400	4.54	12.9	13.3	250	8.6	65	30	8.55	133	69.84	321.2	4.64	5.006	137	4.09	1.292	2.4	1.14	1.14	2.845	99
0	0	0	0	0	1	1	0	0	1	0	1	1	0	0	59	529	486	4.85	12.7	13.7	187	8	30	32	17.1	17	98.12	333.1	3.57	5.089	139	4.18	1.098	2.425	0.632	1.97	3.595	29.71574468
1	1	0	1	1	1	1	0	1	1	0	1	2	1	0	73	427	487	3.73	11.2	13.5	160	7.3	21	23	6.84	19	167.08	481.8	16.07	5.439	143	4.18	1.098	2.25	1.535	0.91	1.758	35.58333333
1	1	0	0	1	1	0	0	0	0	0	0	2	0	0	43	400	280	4.69	14.1	12	140	9.2	15	18	8.55	17	112.27	315.2	5.36	4.807	141	4.47	1.162	2.275	0.689	1.32	3.026	87.576
1	1	0	0	1	1	1	0	1	0	0	0	2	0	0	54	345	400	3.8	8	25.3	669	8.2	16	31	6.84	31	95.47	434.2	3.21	4.652	139	3.94	1.711	2.3	1.219	1.68	0.388	87.02
0	0	0	0	0	1	0	1	0	1	0	0	1	0	0	48	410	380	4.91	15.4	12.9	191	10	72	43	6.84	26	95.47	487.7	3.21	5.917	143	3.91	0.872	2.35	0.858	0.75	3.077	99
1	1	0	0	0	1	1	1	1	1	0	1	2	1	1	72	500	450	4.94	14.7	13.8	146	9.6	26	28	11.97	17	93.7	380.7	5.71	5.317	141	3.81	0.904	2.275	1.581	1.09	1.345	19.31666667
1	1	1	1	1	2	0	0	0	1	0	0	2	0	1	49	403	329	5.18	13	14	289	7.3	28	27	6.84	31	73.37	422.3	4.64	5.406	136	4.5	1.292	2.4	2.473	1.03	2.043	84.41018182
1	1	0	0	0	1	1	0	1	1	0	0	2	1	0	72	398	322	4.34	13.7	13.5	233	9	16	17	13.68	19	69.84	315.2	4.64	5.05	144	3.8	1.098	2.4	0.768	1.19	3.465	43.78589744
0	0	0	0	0	1	0	1	1	1	0	0	1	0	1	67	398	323	4.93	15.4	12.4	189	8.2	29	28	6.84	34	79.56	422.3	4.64	5.483	140	4.38	0.936	2.375	2.348	1.01	3.517	29.81
0	0	0	0	0	2	0	0	1	1	0	0	1	0	0	67	345	400	4.31	12.5	13.9	197	9.8	28	28	11.97	29	38.9	321.2	2.86	5.383	138	4.17	1.227	2.225	2.089	1.24	1.733	99
0	0	0	0	0	1	1	1	1	1	0	0	1	0	0	56	420	255	4.9	15.1	14.5	211	7.6	29	24	15.39	19	75.14	481.8	4.64	5.178	138	4.13	1.066	2.5	0.723	2.17	2.793	99
1	1	0	0	0	1	0	0	1	1	0	0	2	1	0	71	368	285	5.47	16.6	15.2	145	8.9	28	23	27.36	18	106.96	398.5	3.21	5.328	139	4.3	0.71	2.35	1.445	0.91	2.767	35.7
1	1	1	0	0	1	1	1	1	1	0	0	2	1	1	71	420	500	4.94	15.5	13.8	201	8.1	23	29	11.97	16	123.76	529.4	5	11.144	142	4.59	1.227	2.325	1.682	1.37	1.733	87.28794872
1	1	1	1	0	1	0	0	0	1	0	0	2	0	0	71	345	256	4.47	12.5	14.8	290	8.1	21	22	17.1	28	72.49	493.7	6.07	5.117	141	3.82	1.324	2.325	0.711	1.97	3.801	34.63384615
0	0	0	0	0	1	0	0	1	0	0	0	1	0	0	47	375	294	5.05	14.5	15	265	6.8	33	26	13.68	41	101.66	547.2	5	4.733	139	3.98	1.259	2.525	0.655	1.24	1.94	99
0	0	0	0	0	1	1	0	0	1	0	1	1	0	0	74	423	353	4.88	16.1	13.3	125	8.1	18	19	22.23	17	97.24	380.7	8.21	5.011	139	3.59	1.033	2.2	2.597	0.8	1.345	99
1	1	0	0	1	1	1	1	0	0	0	0	2	0	0	68	458	350	5.06	14.7	13.6	257	7.4	67	76	23.94	35	81.33	410.4	3.93	4.039	138	4.71	1.518	2.5	0.666	1.66	1.474	84.04
0	0	0	0	0	2	0	0	1	1	0	0	1	0	0	57	380	280	5.11	14.8	12.5	263	8.7	42	35	8.55	29	42.43	315.2	2.86	16.283	141	4.02	1.033	2.375	3.331	1.19	1.991	99
0	0	0	0	0	2	0	0	1	1	0	0	1	0	0	60	380	280	4.14	13.3	12.9	226	6.9	17	22	18.81	8	53.92	309.3	4.64	4.739	141	4.5	1.356	2.3	1.445	1.45	5.948	99
1	1	0	0	0	1	1	0	1	1	0	0	2	0	0	71	305	280	5.06	16.3	14.1	153	8.8	16	19	14.54	12	123.76	446.1	4.64	5.039	141	3.6	1.033	2.375	1.502	1.14	4.319	55.06947368
0	0	0	0	0	1	0	0	0	1	0	0	1	0	0	46	369	287	4.47	12.9	13.2	266	8.9	40	34	20.52	38	76.91	273.6	2.14	5.911	140	3.87	1.195	2.375	0.948	1.27	3.155	99
0	0	0	0	0	1	0	0	1	1	0	1	1	0	0	72	366	282	4.64	14.5	12.9	246	8.7	25	24	11.97	51	90.17	279.6	8.93	4.722	141	4.31	0.969	2.325	1.084	1.24	1.733	99
0	0	0	0	0	2	1	0	0	1	0	0	1	0	0	41	400	200	5.14	12.5	14.4	202	9.6	28	32	15.39	10	41.55	154.6	3.57	4.044	136	4.07	1.324	2.35	0.7	2.53	2.664	98.64125
1	1	0	0	1	1	1	1	1	1	0	0	2	0	0	68	462	402	4.61	15.7	14.4	212	7.5	27	26	8.55	81	125.53	386.6	7.14	17.883	139	3.56	1.356	2.3	2.913	1.09	2.302	83.81935484
0	0	0	0	0	1	0	0	1	1	0	0	1	0	0	46	380	420	5.06	15.8	13.3	231	7.3	25	27	15.39	17	71.6	380.7	4.28	4.922	141	3.51	1.195	2.45	0.711	1.34	2.612	98.141875
1	1	1	0	0	1	0	0	0	1	0	0	2	1	0	70	426	358	4.6	13.9	12.6	184	9.2	22	27	6.84	19	92.82	368.8	6.43	5.139	143	4.07	1.001	2.25	0.914	0.96	2.56	37.41
0	0	0	0	0	1	0	1	0	1	0	0	1	0	0	42	380	422	5.4	14.4	13.1	303	8.4	38	23	20.52	67	57.46	273.6	3.57	6.256	138	4	1.098	2.35	2.8	0.88	3.853	97.1322449
0	0	0	0	0	2	0	0	1	1	0	1	1	0	0	43	456	350	5.6	17.7	13.3	152	9.4	19	17	13.68	8	52.16	232	1.79	5.057	142	3.92	1.001	2.35	1.095	1.06	2.017	97.056
0	0	0	0	0	2	0	0	1	0	0	0	1	0	0	66	415	344	4.39	12.1	14.6	383	6.9	19	20	5.13	18	84.86	345	4.64	5.322	137	4.29	1.227	2.325	0.655	1.55	3.181	92.57142857
0	0	0	0	0	1	0	1	1	1	0	0	1	0	0	73	380	420	4.39	13.3	13.2	228	6.9	14	18	11.97	18	108.73	350.9	5.36	5.078	142	4.49	1.227	2.375	1.005	1.32	2.819	92.18181818
0	0	0	0	0	1	1	1	1	1	0	0	2	1	0	50	420	251	5.06	15.8	13.7	295	7.8	36	29	8.55	152	144.98	469.9	5.36	6.022	137	4.31	1.324	2.425	1.558	1.37	2.276	92.17035714
1	0	0	1	1	1	1	0	0	1	0	0	2	1	0	53	400	280	4.53	15.1	12.5	262	8	29	27	10.26	17	80.44	327.1	4.64	4.717	142	5.03	1.259	2.325	0.926	1.01	1.94	89.63636364
1	0	1	1	1	2	0	0	0	1	0	0	1	1	0	70	395	319	4.58	14.1	13	300	7.1	20	24	5.13	19	106.96	410.4	7.5	6.383	141	4.02	1.13	2.3	2.077	1.6	3.233	110.9254545
1	1	0	0	1	2	1	0	1	1	0	0	1	1	0	70	385	306	4.28	12.4	14	248	9.3	15	25	13.68	15	111.38	386.6	8.21	5.6	142	4.02	1.388	2.45	1.637	1.37	2.767	39.688
0	0	0	0	0	1	1	0	1	1	0	0	1	0	0	53	420	247	4.9	15.6	12.7	181	8	19	18	11.97	19	89.28	333.1	3.93	14.022	140	3.87	1.324	2.35	1.84	1.01	3.827	89.604
0	0	0	0	0	1	1	1	1	1	1	0	1	0	0	58	345	400	5.48	15.5	14.8	229	7.3	26	25	13.68	65	71.6	309.3	2.86	5.111	140	4.47	1.066	2.35	1.716	1.4	4.758	89.50117647
1	0	0	1	1	1	0	1	1	1	0	1	1	1	1	69	497	447	4.88	13.5	15.4	197	8.8	31	27	8.55	94	120.22	422.3	8.21	4.822	143	3.42	1.227	2.375	2.224	1.55	2.534	68.03027027
1	1	0	0	1	1	1	0	0	1	0	0	2	0	0	59	446	383	5.32	13.5	14	225	8.4	24	32	6.84	29	90.17	410.4	6.07	5.2	137	4.17	1.421	2.3	2.506	0.83	4.163	81.42857143
1	0	1	0	0	1	1	0	0	0	0	0	2	1	1	69	454	480	5.21	16.9	13.7	186	7.8	43	32	13.68	155	104.31	368.8	7.14	9.2	138	3.76	1.485	2.225	0.914	1.91	2.483	43.87764706
1	1	0	0	1	2	1	0	1	1	0	0	2	1	0	68	517	471	4.38	13.2	13	301	6.3	20	21	10.26	19	52.16	273.6	2.5	4.646	141	3.23	1.388	2.4	1.389	1.47	1.94	41.5125
1	0	0	1	0	1	1	0	1	0	0	0	2	0	0	68	488	435	3.97	13.4	13	200	7.6	19	21	10.26	16	53.04	202.2	5.71	4.839	139	3.75	1.098	2.275	0.485	2.2	2.508	32.18484848
0	0	0	0	0	1	1	0	1	1	0	0	1	0	0	56	420	350	4.73	14.6	13.7	185	7.6	28	36	8.55	37	96.36	374.7	5.36	5.161	141	4.19	1.066	2.35	2.055	1.55	4.008	89.11294118
0	0	0	0	0	2	0	1	0	1	0	0	1	0	1	54	475	419	4.28	13.9	12.7	300	7.6	17	19	15.39	14	49.5	267.7	5.71	4.857	137	4.46	1.195	2.3	2.1	1.66	3.517	88.22921053
1	1	0	0	1	2	1	0	1	1	0	1	2	1	0	68	427	510	4.01	11.1	15.3	284	6.9	10	16	5.13	11	182.1	463.9	16.07	5.561	141	3.92	1.356	2.375	2.664	1.27	3.879	33.30588235
0	0	0	0	0	2	0	0	0	1	0	0	2	1	1	56	411	339	4.47	14.1	12.4	245	9.1	20	24	8.55	16	59.23	321.2	3.93	4.844	142	4.4	1.13	2.475	1.073	1.5	3.595	88
0	0	0	0	1	1	1	0	0	1	0	0	1	1	1	64	346	258	4.63	14.6	14.3	251	7.2	18	25	11.97	16	67.18	273.6	4.28	5.483	143	3.89	1.388	2.3	1.106	1.63	4.681	88
1	0	1	1	1	2	1	1	0	1	0	1	2	0	0	55	420	271	4.74	14.3	14.5	293	9.1	21	17	6.84	66	70.72	416.4	8.21	4.94	139	3.94	1.259	2.3	3.376	0.98	1.758	81
1	1	0	0	1	2	0	0	1	1	0	0	1	1	0	68	340	250	3.97	13.2	13.3	299	8	14	24	11.97	10	62.76	237.9	4.28	15.306	138	3.71	1.324	2.375	1.445	1.81	3.181	31.68
0	0	0	0	0	1	1	0	0	1	0	0	1	0	0	65	380	280	4.93	15.5	13.8	158	9.2	24	24	8.55	22	80.44	243.9	5.36	5.739	141	4.13	1.001	2.325	1.344	1.6	3.853	88
0	0	0	0	0	1	0	0	1	1	0	0	1	0	0	56	380	280	4.97	14.7	13.3	242	7	22	21	11.97	24	100.78	350.9	4.64	5.189	139	3.92	1.033	2.45	2.721	1.27	3.905	88
0	0	0	0	0	2	0	1	1	1	0	0	1	0	0	72	480	460	4.52	15.8	13.1	204	7.9	20	23	13.68	16	71.6	249.8	4.28	5.094	144	4.21	1.195	2.5	1.185	1.73	5.508	88
0	0	0	0	0	1	0	0	0	0	0	0	1	0	0	54	387	410	4.51	14.7	12.6	291	7.3	27	24	8.55	20	104.31	446.1	3.93	5.111	142	4.27	1.421	2.45	1.389	1.34	2.353	88
0	0	0	0	0	1	0	1	0	0	0	0	1	0	1	46	341	251	5.19	15.1	13.9	287	7.3	30	28	32.49	15	56.58	333.1	3.57	4.335	138	4	1.615	2.425	0.802	1.42	1.603	88
0	0	0	0	0	2	1	1	1	1	0	0	1	0	0	42	378	297	4.27	12.9	13.2	235	8.6	25	23	5.13	15	49.5	291.5	2.86	5.094	139	4.27	1.13	2.275	1.163	1.11	3.155	88
0	0	0	0	0	1	1	0	1	1	0	0	1	0	0	68	485	431	4.24	12.3	14.5	215	8.3	13	15	8.55	12	75.14	232	4.28	5.261	139	3.64	1.324	2.375	0.587	1.99	3.026	31.50146341
1	1	0	0	0	2	0	0	1	1	0	0	2	0	0	68	317	310	4.32	13.6	13.9	333	6.9	28	29	8.55	16	67.18	208.2	4.64	5.761	140	4.13	1.098	2.375	2.518	1.42	2.25	35.22580645
1	1	0	1	0	2	1	0	0	1	0	0	1	1	0	67	519	474	4.94	14.9	14.1	287	8.8	21	17	20.52	22	102.54	279.6	8.93	4.935	137	4.52	1.388	2.425	0.384	1.66	1.396	22.11733333
1	1	0	0	1	1	1	0	1	1	0	0	2	0	1	72	427	359	4.35	11.1	14.5	181	9	71	112	13.68	179	67.18	380.7	4.64	5.906	137	4.11	1.453	2.375	0.802	0.65	2.069	80.36
0	0	0	0	0	2	0	0	1	1	1	0	2	0	0	58	431	400	4.31	13.1	14	265	9	35	27	13.68	56	79.56	362.8	8.21	7.894	138	3.5	1.421	2.3	1.298	1.27	3.388	88
0	0	0	0	0	2	0	1	0	0	0	0	1	0	0	39	405	380	3.54	11.9	12	177	8.3	30	29	3.42	11	66.3	297.4	5.36	5.439	141	4.22	1.356	2.4	1.298	1.94	2.379	88
0	0	0	0	0	2	0	0	1	1	0	0	1	0	0	63	380	236	5.14	14.8	13.1	245	8	38	22	20.52	48	56.58	267.7	4.64	5.856	138	4.12	1.453	2.4	2.224	1.11	4.448	88
0	0	0	0	0	1	1	0	1	1	0	0	1	0	0	53	420	258	4.84	14.6	12.4	207	6.8	20	16	8.55	11	109.62	309.3	3.93	4.8	142	4.48	1.259	2.35	1.479	0.88	2.56	88
0	0	0	0	0	2	0	0	1	1	0	0	1	0	0	71	500	450	4.68	14.3	13.5	272	7.5	20	18	5.13	38	72.49	261.7	3.93	4.928	136	4.09	1.066	2.3	1.998	1.5	2.25	32.4
0	0	0	0	1	2	0	0	1	1	0	0	1	1	0	58	420	265	5.9	15.1	15.6	203	7.8	22	23	11.97	22	50.39	374.7	3.21	4.928	142	4.44	1.098	2.475	0.723	1.22	3	88
0	0	0	0	0	2	0	1	1	0	0	0	1	0	0	41	379	298	4.97	12.4	16.2	279	7.8	17	23	6.84	35	65.42	356.9	2.86	4.85	142	4.91	0.969	2.275	0.768	1.4	3	88
0	0	0	0	0	1	0	1	0	1	0	0	1	0	0	46	381	302	3.86	12.5	12.3	149	9.8	21	25	5.13	14	71.6	249.8	4.64	5.728	139	4.11	1.388	2.3	0.508	2.02	3.026	87.952
0	0	0	0	1	2	0	0	1	1	0	0	1	0	0	46	380	420	3.91	11.8	14.8	260	7.6	13	16	8.55	26	137.02	285.5	7.14	4.9	143	4.67	1.001	2.5	2.902	1.09	3.853	87.78362069
1	1	1	0	1	1	1	0	0	1	0	1	2	1	1	67	457	512	4.78	14.7	13.5	271	8.9	30	27	15.39	23	99.89	416.4	6.78	3.694	142	3.63	1.227	2.475	1.253	2.07	3.465	86.01214286
1	1	0	0	1	1	1	1	1	0	0	0	2	0	0	69	455	394	4.88	14.7	13.4	304	8.4	35	19	11.97	18	119.34	475.8	9.64	15.822	136	4.35	1.162	2.425	1.705	1.29	2.095	74.3535
1	1	0	0	1	2	0	0	0	1	0	0	2	0	0	61	429	361	4.64	13.4	13.4	189	9.6	14	23	18.81	20	44.2	309.3	4.28	14.9	141	3.92	1.324	2.35	1.061	1.66	1.965	72.956
0	0	0	0	0	2	1	0	0	0	0	0	1	0	0	61	412	340	5.35	16	13.6	250	8.9	18	19	6.84	17	67.18	362.8	4.28	6.044	140	4.31	1.421	2.275	0.756	1.55	2.948	32.4306
1	1	1	1	1	1	0	0	0	0	0	0	1	1	1	67	369	286	5.07	15.2	13.1	182	7.2	28	31	13.68	15	90.17	321.2	6.07	4.633	141	3.86	1.066	2.375	0.734	1.68	2.87	63.222
0	0	0	0	0	2	0	1	0	1	0	0	2	1	0	65	420	247	4.86	13.1	19	252	8	20	25	8.55	12	74.26	214.1	2.86	4.935	141	4.1	1.195	2.375	1.264	1.73	3	87.4532
0	0	0	0	0	2	0	0	1	1	0	0	1	0	0	63	359	274	5.28	14.6	13.4	191	6.9	25	19	13.68	14	57.46	267.7	5.36	4.433	140	4.06	1.453	2.275	1.14	1.42	3.362	87.13391304
1	1	0	0	1	1	1	0	1	1	0	0	2	1	0	67	443	458	4.82	13.9	12.8	189	7.2	66	48	13.68	42	87.52	505.6	2.86	12	137	4.56	1.001	2.525	1.208	0.88	1.655	47.725
0	0	0	0	0	2	1	0	0	1	0	0	1	0	0	58	345	400	3.98	12.6	14.3	355	6.6	17	23	6.84	15	59.23	214.1	4.64	5.05	142	3.75	1.098	2.3	0.395	2.59	3.62	87.12
0	0	0	0	1	2	0	1	0	0	0	0	1	0	0	42	380	280	3.34	11.2	15	169	10.1	46	107	22.23	221	106.08	499.6	1.43	4.939	133	3.98	1.421	2.2	1.264	1.6	2.095	87.06521739
1	1	0	0	1	2	1	0	1	1	0	0	2	0	0	54	369	286	4.33	13.9	13.5	258	9.1	38	34	6.84	55	61	350.9	3.21	15.65	141	4.21	1.13	2.45	1.806	1.16	2.534	70.005
0	0	0	0	0	1	1	0	0	1	0	0	1	0	0	52	440	400	5.22	16.5	13.3	217	8.9	19	29	15.39	28	99.01	404.5	5.71	5.017	142	4.4	1.13	2.4	0.892	1.24	3.595	86.64
0	0	0	0	0	2	0	0	1	1	0	0	1	0	0	58	444	380	4.02	12.4	12.5	235	7.6	23	23	10.26	16	57.46	142.8	4.28	5.772	138	3.86	1.421	2.325	2.089	1.68	4.474	86.08571429
1	1	1	0	1	2	0	0	1	1	0	0	1	1	0	67	325	232	4.51	12.6	13.8	212	8.9	21	26	8.55	16	49.5	333.1	3.93	7.428	140	3.74	1.033	2.45	1.31	1.55	3.827	78.90909091
0	0	0	0	1	1	0	0	1	0	0	0	1	0	0	61	389	410	4.05	14.3	13.1	181	7.4	23	24	11.97	34	71.6	249.8	6.07	5.144	138	4.24	0.904	2.25	1.197	1.27	3	85.0104878
0	0	0	0	0	2	1	0	1	1	0	0	1	0	0	55	440	498	4.49	14.6	12.6	219	7.9	28	27	15.39	22	68.95	368.8	5.36	4.222	141	4.88	1.292	2.325	2.021	1.16	3.414	84.91704545
0	0	0	0	0	1	0	0	1	1	0	1	1	0	0	75	420	350	4.64	14.5	13.1	137	8.2	18	25	6.84	27	114.92	416.4	5	4.9	143	4.15	1.098	2.35	3.342	0.88	2.534	84.42333333
0	0	0	0	0	1	1	0	1	0	0	0	1	0	0	63	344	255	4.53	14.6	13.1	240	8.2	20	20	8.55	20	81.33	303.3	5	14.006	141	4.4	0.969	2.275	0.327	1.76	2.069	32.47588235
1	1	0	0	1	1	0	0	1	1	0	0	2	0	1	60	506	458	4.67	13.4	14.7	256	7.6	28	31	15.39	29	124.64	416.4	3.93	5.428	140	3.7	1.066	2.4	1.75	1.97	4.836	69.3
1	1	0	0	1	1	1	0	0	1	0	0	2	0	0	57	337	246	4.92	14.2	13.5	192	7.2	23	19	10.26	13	74.26	333.1	3.57	14.95	140	4.09	1.066	2.25	1.321	1.11	5.353	65.18571429
1	1	0	1	1	2	0	0	1	0	0	0	2	1	1	66	506	457	4.83	14.7	14.1	298	7	26	25	11.97	20	56.58	410.4	3.57	5.822	134	4.36	1.388	2.425	1.084	1.86	1.836	32.5580597
0	0	0	0	0	2	0	1	0	0	0	0	1	0	1	64	395	319	5.06	14.8	13.4	295	8.1	16	21	8.55	10	67.18	273.6	3.21	4.206	140	3.51	1.324	2.4	0.452	1.76	2.483	33.01052632
0	0	0	0	1	1	0	1	0	1	0	0	1	1	1	42	466	408	5.36	16.1	13.9	288	8.2	24	25	15.39	48	68.95	339	4.64	5.222	137	4.64	0.969	2.35	4.719	0.75	2.819	81.5625
1	1	1	0	1	1	0	0	0	1	0	0	2	0	0	56	500	449	5.18	14.8	14.3	293	8	24	23	17.1	24	70.72	261.7	4.28	14.519	141	3.73	1.066	2.275	2.314	1.14	4.215	62.89230769
0	0	0	0	0	1	0	0	1	1	0	0	1	0	0	50	314	310	4.56	11.3	15.3	227	8.5	14	19	11.97	12	456.14	428.3	15.71	5.172	133	4.22	1.776	2.1	1.682	1.19	3.491	33.44
1	1	0	0	1	1	1	0	0	0	0	0	2	0	1	65	600	600	4.74	15.2	13.4	164	8.7	25	27	13.68	28	88.4	327.1	4.64	15.989	139	3.96	1.066	2.3	0.824	1.03	2.664	62.62645161
0	0	0	0	0	2	0	0	0	1	0	0	1	0	0	55	336	245	4.39	13.5	14.1	246	11.3	15	17	11.97	16	83.98	297.4	3.21	5.039	138	4.27	1.195	2.4	2.416	1.22	9.698	81.38297872
0	0	0	0	0	1	1	1	1	1	0	0	1	0	0	63	419	349	4.56	14.1	13.4	153	7.8	26	28	11.97	41	92.82	511.5	8.21	5.339	143	4.62	1.518	2.325	2.732	0.93	2.146	81.25837838
0	0	0	0	0	1	1	0	0	0	0	0	1	0	0	51	325	231	4.85	15.8	13.2	229	7.4	32	34	8.55	18	82.21	261.7	3.93	5.261	139	4.66	1.292	2.25	0.44	1.09	2.457	34.05277778
0	0	0	0	1	2	0	0	1	1	1	0	1	1	0	72	480	400	4.56	13.9	13.7	352	7.7	21	25	6.84	33	61.88	279.6	3.93	4.456	134	3.98	1.485	2.35	2.574	1.19	2.612	81
0	0	0	0	1	2	0	1	0	1	0	0	1	1	0	62	443	400	3.81	7.6	20.7	298	8.7	14	18	6.84	8	53.92	279.6	1.43	5.267	144	4.27	1.388	2.275	0.881	1.24	3.051	81
1	1	0	1	1	2	0	0	1	1	0	1	1	0	0	66	376	296	4.48	14.3	12.9	220	10.6	23	27	17.1	16	48.62	255.8	5.36	5.612	139	4.17	1.324	2.325	3.669	1.29	2.405	59.43552632
1	1	0	0	0	1	1	0	0	1	0	1	2	0	1	66	495	400	4.53	13.9	13.3	257	7.7	14	18	20.52	20	74.26	356.9	2.5	4.033	141	4.52	1.227	2.425	1.84	0.98	2.767	27.93
0	0	0	0	0	2	1	1	1	1	0	0	1	0	0	66	373	291	4.6	13.2	15.3	390	7.4	17	28	10.26	33	69.84	226	7.85	5.333	140	4.15	1.033	2.45	2.326	0.93	3.439	81
0	0	0	0	0	2	0	0	1	1	0	0	1	0	0	50	380	420	4.99	12.8	14.7	226	8.6	23	19	5.13	28	73.37	291.5	5.71	5.312	142	4.22	1.356	2.5	1.434	0.96	3.207	81
0	0	0	0	0	1	1	1	0	1	0	0	1	0	0	68	520	475	4.53	15	14	129	7.7	65	34	25.65	39	80.44	588.9	5	6.317	138	3.83	1.066	2.275	2.529	1.16	3.853	35.44333333
1	1	1	1	1	1	0	0	1	1	0	1	1	1	1	65	514	467	4.85	13.9	14.7	182	10.2	47	44	8.55	94	77.79	345	4.28	5.035	141	3.72	1.227	2.275	1.614	0.83	2.302	51.94367347
1	1	0	0	1	1	0	0	1	0	0	0	2	0	0	68	411	338	5.4	18.3	13.4	169	9.8	19	18	27.36	23	83.98	285.5	3.57	6.506	140	3.89	0.936	2.375	1.185	1.81	2.586	58.98765957
0	0	0	0	0	2	0	1	1	1	0	0	2	1	0	71	420	350	3.93	11.8	14.3	228	7.9	17	21	10.26	13	67.18	226	8.93	4.139	137	3.97	1.259	2.375	0.644	1.86	3.543	81
1	1	1	0	1	2	1	0	0	1	0	0	2	0	0	62	384	305	4.53	14.3	13.8	343	8.1	14	18	3.42	27	70.72	285.5	4.64	13.861	141	4.29	1.098	2.35	1.942	1.19	4.034	57.83606557
1	1	0	0	1	1	1	1	1	1	0	0	2	0	0	61	530	487	5.19	14.1	14.7	176	10.5	30	29	10.26	27	83.1	327.1	5	15.667	140	4.95	1.162	2.475	0.621	1.11	2.043	56.64645161
1	1	1	1	1	1	1	1	1	1	0	1	1	1	0	65	430	363	3.88	12.3	14	318	8.2	33	39	8.55	52	88.4	392.6	5.71	4.863	140	3.98	1.13	2.525	0.553	1.6	1.733	36.70638298
1	1	0	0	1	2	0	0	1	0	0	0	2	0	0	68	353	266	3.75	13.7	12.5	213	8.1	18	18	11.97	18	54.81	291.5	4.28	5.183	139	3.62	0.872	2.175	1.355	1.58	2.353	55.25935484
0	0	0	0	0	2	0	0	1	1	1	0	1	0	0	72	345	400	5.14	14	13.8	237	8.8	20	24	5.13	19	79.56	261.7	4.64	5.456	138	3.84	1.227	2.3	1.614	1.63	3.957	80.95135135
0	0	0	0	0	1	1	1	0	0	0	0	1	0	0	45	399	324	4.93	16.1	12.7	200	8.6	25	22	18.81	54	68.07	339	2.5	4.829	141	4.64	1.098	2.375	1.434	1.16	3.284	80.46
0	0	0	0	0	2	0	0	1	1	0	0	1	0	0	74	388	410	4.03	11.8	13.5	226	7.8	19	28	11.97	20	62.76	249.8	5.36	4.694	136	4.02	1.453	2.25	0.994	1.73	2.25	80.36
1	1	1	0	1	1	1	0	1	0	0	0	2	0	0	66	458	398	4.86	15.5	12.9	180	9.6	18	19	17.1	22	83.98	374.7	3.93	4.544	143	3.77	1.227	2.35	1.129	1.22	3.31	50.21793103
0	0	0	0	0	1	0	0	1	1	0	0	2	0	0	67	377	296	4.55	13.3	13.4	192	10.9	25	35	11.97	34	94.59	356.9	6.43	5.367	139	4.04	0.969	2.4	2.789	1.09	3.465	80.34666667
0	0	0	0	0	1	0	1	0	0	0	0	2	0	0	46	410	498	4.38	12.9	14.2	295	8.2	23	17	8.55	19	117.57	362.8	6.07	5.001	141	4.45	1.485	2.375	0.723	1.32	3.155	80.31081081
0	0	0	0	0	2	0	0	1	1	0	0	1	0	0	61	373	291	3.94	12.7	12.5	312	7.6	17	25	10.26	21	76.91	362.8	4.28	4.594	141	4.43	1.227	2.475	0.666	1.81	4.138	79.92
1	1	0	0	1	2	0	0	1	1	0	0	1	1	1	65	418	348	4.4	12.9	13.7	237	7.6	22	23	8.55	21	40.66	291.5	7.14	14.672	144	4.14	1.292	2.35	0.734	1.29	3.776	63.44827586
0	0	0	0	0	2	0	1	0	1	0	0	2	1	0	73	331	239	4.69	13.9	13.3	217	7.4	18	19	5.13	11	84.86	249.8	5.71	5.55	139	4.25	1.227	2.325	1.253	1.19	2.664	76.544
0	0	0	0	0	2	1	0	1	1	1	1	1	0	0	67	380	420	3.91	13.1	15.6	370	6.9	25	27	10.26	19	57.46	273.6	3.57	5.061	142	3.98	1.098	2.325	1.016	1.71	1.526	76.44444444
0	0	0	0	1	2	0	1	1	1	0	0	1	1	1	51	365	281	3.91	11.3	14	290	7.6	16	17	8.55	29	53.92	309.3	2.5	5.256	138	4.12	0.936	2.25	1.4	1.01	2.095	76.33241379
0	0	0	0	0	1	1	1	0	1	0	0	1	0	0	46	399	324	5.03	16.1	12.7	160	9.4	48	36	15.39	51	86.63	505.6	5.71	5.579	140	3.78	1.195	2.3	2.913	0.83	3.233	73.1696
0	0	0	0	0	1	1	1	1	1	0	0	1	0	0	66	420	350	4.2	13.9	13.3	285	7.1	17	21	15.39	14	53.04	226	3.93	14.339	133	3.94	1.421	2.35	0.474	3.75	2.896	73
1	0	0	1	0	2	0	0	1	1	0	0	2	1	0	65	416	345	4.68	14.4	12.9	227	7.8	19	21	17.1	9	83.1	469.9	4.28	5.7	139	3.48	1.388	2.325	1.614	0.78	2.741	80.23971429
0	0	0	0	0	1	1	1	0	1	0	0	1	0	0	60	318	310	4.93	15.4	13.5	168	8.1	25	32	15.39	20	90.17	327.1	3.93	6.061	143	4.22	1.066	2.4	0.768	1.86	1.448	36.08347826
1	1	0	0	1	1	1	0	1	1	0	0	2	0	0	58	357	272	4.57	14.7	13.3	239	6.6	17	15	10.26	56	71.6	142.8	3.21	5.328	132	3.7	1.421	2.425	0.723	1.71	3.827	49.57615385
0	0	0	0	0	1	0	0	0	1	0	0	1	0	0	73	448	385	5.16	14.4	15.6	238	9	25	21	8.55	17	52.16	315.2	5	4.767	139	4.33	1.292	2.3	3.195	0.78	3.646	73
0	0	0	0	0	1	0	0	1	1	0	0	1	0	0	67	407	380	4.05	14	12.5	187	8.6	35	35	15.39	31	107.85	499.6	6.07	5.433	139	4.1	1.033	2.3	0.971	1.34	2.224	73
1	0	1	0	0	1	0	1	0	0	0	0	2	0	0	65	362	278	4.39	14.9	13.6	222	8.3	17	20	10.26	12	63.65	142.8	3.93	7.078	141	4.37	1.162	2.225	0.79	1.45	2.25	32.22083333
0	0	0	0	0	1	1	1	1	1	0	0	2	0	0	58	443	400	4.82	14.4	13	221	9	27	23	11.97	24	91.94	452	5.71	6.406	140	4.24	1.13	2.4	1.919	1.01	4.086	72.68482759
0	0	0	0	0	2	1	0	1	0	0	0	2	1	0	57	448	385	5.32	14.6	15.3	338	7.8	30	25	10.26	19	60.11	392.6	3.57	5.884	141	4.27	1.453	2.275	1.434	1.29	3	72.46478873
0	0	0	0	0	2	1	0	0	0	0	1	1	0	0	68	398	323	3.01	14	13.3	178	9.3	136	78	18.81	34	56.58	428.3	3.57	5.072	139	4.34	1.033	2.325	0.508	2.22	2.457	72.358
1	0	0	1	1	1	0	0	1	1	0	0	2	0	0	64	354	267	5.07	15.8	13.4	211	7	25	30	11.97	25	127.3	398.5	11.42	4.839	141	3.71	1.259	2.4	2.314	0.88	2.845	48.848
0	0	0	0	1	2	0	0	0	1	0	0	1	0	0	59	380	447	4.48	13.3	13.6	231	8.6	20	23	3.42	13	57.46	291.5	3.21	4.044	143	4	1.195	2.4	1.276	1.66	3.646	72.27
1	1	0	0	0	2	0	0	1	1	0	0	2	0	0	64	535	494	4.91	14.3	13.1	225	8.1	31	44	13.68	18	48.62	243.9	5	11.678	141	4.11	1.098	2.45	1.129	1.58	3.207	61.47272727
0	0	0	0	0	1	0	0	0	0	0	0	1	0	0	51	409	380	5.35	14.9	13.7	166	9.6	16	22	15.39	22	103.43	398.5	5	3.844	143	4.32	1.098	2.375	0.666	1.5	3.31	72.03103448
0	0	0	0	0	1	0	0	1	0	0	0	1	0	0	64	510	462	3.89	12.1	13.3	260	8.8	31	33	17.1	21	85.75	291.5	3.93	4.994	139	4.04	1.195	2.45	0.339	2.43	2.379	36.59294118
1	0	1	1	1	1	1	0	1	1	0	0	2	1	0	64	460	400	4.51	13.8	13.7	146	10.3	15	19	13.68	19	135.25	499.6	5	5.639	139	4.56	1.13	2.425	1.106	1.42	4.008	32.88214286
0	0	0	0	0	2	1	1	0	1	0	0	1	0	0	62	374	292	4.87	14.5	13	190	9.6	18	20	8.55	8	44.2	214.1	5.36	5.207	141	4.31	1.195	2.375	2.698	1.09	5.198	72
1	0	0	1	1	1	1	0	1	1	1	0	1	1	0	64	432	365	4.4	13.7	14.8	173	6.9	16	20	11.97	20	77.79	297.4	7.14	5.107	139	4.24	1.033	2.3	1.152	1.03	3.517	21.51
0	0	0	0	0	1	0	0	0	1	0	0	1	0	0	52	420	272	5.07	15.1	13.2	173	8	27	34	13.68	36	83.98	232	7.5	11.352	138	3.6	0.969	2.3	0.497	1.01	3.672	71.95714286
0	0	0	0	0	2	0	0	1	1	0	0	1	0	0	61	400	280	4.88	15	13	248	6.2	28	31	13.68	67	67.18	309.3	4.28	5.022	144	4.08	1.259	2.3	1.818	1.22	3.517	71.896
0	0	0	0	0	2	0	0	0	0	0	0	1	0	0	62	345	400	4.64	14.3	13.3	167	10.1	23	32	17.1	7	94.59	321.2	4.64	5.206	139	4.23	1.227	2.4	0.361	1.97	1.552	71.59741935
1	1	0	0	0	1	0	0	1	1	0	0	2	0	0	64	407	333	5.03	15.2	13.9	237	8.2	50	30	10.26	33	63.65	261.7	6.43	4.944	139	3.62	1.13	2.475	2.123	1.19	2.353	96.6
1	0	1	0	1	1	1	0	1	1	0	0	1	1	0	64	383	304	4.81	14	14.9	128	10.2	37	26	8.55	25	76.91	362.8	6.07	5.094	140	4.33	1.162	2.325	0.508	1.42	2.327	23.53548387
0	0	0	0	0	2	1	1	1	0	0	0	1	0	0	41	400	324	4.8	14.3	13.1	249	8.8	15	14	8.55	22	61	226	4.64	6.167	136	4.27	1.227	2.275	0.576	1.5	2.793	71.5
0	0	0	0	0	1	1	1	1	1	0	0	1	0	0	37	392	410	4.74	15.1	13.3	248	8.1	22	26	22.23	31	58.34	297.4	1.79	4.968	138	4.54	1.195	2.25	1.727	1.53	3.388	71.31428571
1	1	0	0	1	1	1	0	1	0	0	0	2	0	0	65	449	386	4.51	13.9	13.4	163	9.1	18	18	13.68	16	83.1	368.8	6.07	22.85	140	4.87	1.001	2.325	0.892	1.29	3.31	47.24111111
0	0	0	0	1	1	0	0	1	1	0	0	1	1	1	64	425	356	5.31	14	14.6	194	8.1	22	22	22.23	23	76.02	410.4	3.93	4.694	146	4.38	1.259	2.325	0.632	0.96	2.534	71.25575758
0	0	0	0	0	1	0	0	1	0	0	0	2	0	0	52	400	280	4.64	13.8	12.6	217	9.5	20	22	6.84	7	78.68	303.3	5.36	5.744	142	4.67	1.13	2.275	0.305	2.04	2.767	71.225
0	0	0	0	0	2	0	0	1	1	0	0	1	0	0	18	420	350	4.05	12.5	13.7	322	7.7	18	18	10.26	27	83.1	184.4	5	10.578	137	4.06	1.292	2.3	1.073	1.03	3	70.98225
0	0	0	0	0	1	0	0	1	1	0	0	2	1	1	61	374	292	4.84	14.4	14	227	9.2	25	24	5.13	20	91.05	303.3	4.64	5.878	138	4.07	1.356	2.375	2.393	0.83	2.431	70.96153846
1	1	0	0	1	1	1	0	1	1	0	0	2	1	0	64	610	490	4.44	13.9	14	272	8.6	8	20	10.26	26	82.21	398.5	3.57	15.567	138	4.08	0.807	2.45	1.197	0.85	4.37	52.67692308
1	1	0	0	0	1	1	0	0	0	0	0	2	1	1	64	450	300	4.75	14.9	13.4	254	7.4	15	18	15.39	5	91.94	416.4	5.36	14.478	142	4.25	0.807	2.35	0.779	1.32	2.534	60.72585366
0	0	0	0	0	2	0	0	1	1	0	0	1	0	0	67	457	350	4.93	12.6	16.7	247	9.8	26	27	5.13	176	86.63	452	8.21	6.078	137	4.66	1.292	2.325	0.531	2.61	3.672	70.4
1	1	1	0	1	1	1	0	1	1	0	0	2	1	0	63	511	464	4.98	15.4	14.1	206	9.6	19	25	8.55	48	67.18	297.4	1.79	16.083	140	3.66	1.13	2.425	1.321	1.03	3.75	54.2609375
0	0	0	0	0	2	0	0	0	1	0	1	1	0	0	73	452	390	4.31	12.7	15.1	205	8.1	13	21	6.84	16	68.95	315.2	3.21	5.022	143	3.94	1.292	2.35	1.773	1.4	4.319	36.73956522
0	0	0	0	0	2	0	0	0	1	0	0	2	0	0	58	380	420	4.16	12.5	12.9	222	7.1	16	20	13.68	14	89.28	220.1	4.64	5.239	138	4.31	1.098	2.45	0.632	2.59	3.905	70.09037037
0	0	0	0	0	1	0	0	1	1	0	0	2	1	1	66	495	443	4.15	13.9	13.6	252	7.2	24	22	15.39	34	77.79	434.2	5.71	4.472	142	3.95	1.388	2.475	1.919	1.78	2.327	70.05416667
0	0	0	0	1	2	0	0	0	1	0	0	1	1	1	60	528	485	4.55	13	14.4	287	8.4	20	21	8.55	10	50.39	142.8	3.57	5.45	136	4.29	1.421	2.3	1.648	1.45	3.957	70.02857143
0	0	0	0	0	2	0	1	0	0	0	0	1	0	0	45	376	295	4.45	14.1	12.9	257	8.3	16	25	11.97	16	82.21	226	3.21	5.061	140	4	0.84	2.35	0.745	1.47	1.707	69.66666667
0	0	0	0	1	1	1	0	1	1	0	0	2	0	0	55	420	265	4.88	15	12.7	327	7.6	27	20	10.26	42	89.28	321.2	4.64	5.333	140	4.43	1.485	2.275	1.118	0.91	3.284	69.12
0	0	0	0	0	1	0	0	0	0	1	0	1	0	0	42	400	280	4.57	13.3	12.5	295	6.9	21	18	10.26	10	69.84	297.4	3.93	5.168	140	4.67	1.259	2.25	0.587	1.47	1.991	69.03375
1	1	0	0	1	1	1	0	1	1	0	1	1	1	0	63	481	426	4.38	13.7	14.3	171	9.4	26	26	6.84	20	71.6	374.7	6.07	5.372	138	4.14	1.098	2.25	3.602	1.03	1.319	21.77632653
0	0	0	0	1	1	1	1	1	1	0	0	1	1	1	69	494	443	4.66	14.9	14.1	183	7.2	21	30	11.97	18	77.79	493.7	2.14	5.661	139	3.99	1.162	2.225	0.858	2.04	3.129	69.00352941
1	1	0	0	1	2	0	0	0	1	0	0	1	1	0	63	465	406	4.41	13.9	14.1	157	8.8	14	28	6.84	12	46.85	285.5	3.21	14.9	140	4.4	1.13	2.2	1.208	1.24	3.103	17.07391304
0	0	0	0	1	1	1	1	0	1	0	0	1	0	0	49	394	410	5.4	16.9	13.2	286	7.6	26	24	8.55	39	61	350.9	1.79	6.039	142	4.28	0.904	2.425	0.835	1.19	3.543	68.91153846
0	0	0	0	1	2	1	0	0	1	0	0	1	0	1	42	493	441	4.26	12.5	13.9	232	8	20	27	8.55	16	64.53	267.7	5	4.652	140	4.08	0.904	2.35	1.039	1.09	3.439	68.14285714
1	1	0	0	0	1	1	0	0	1	0	0	2	0	0	63	459	399	4.51	14.1	12.9	181	8	15	21	17.1	15	85.75	339	6.78	3.886	141	4.06	1.13	2.425	0.576	2.38	2.638	21.82191781
0	0	0	0	0	2	1	1	0	0	0	0	2	1	0	30	387	410	4.98	13.5	17.3	308	8.1	63	44	8.55	55	80.44	226	3.57	5.422	140	4.37	1.453	2.5	0.971	1.81	2.638	68.07911111
0	0	0	0	0	1	1	1	0	0	0	0	2	0	1	34	368	285	5.39	16	12.9	183	9.1	27	25	10.26	11	84.86	333.1	7.85	5.329	142	3.7	1.227	2.325	1.174	1.11	2.353	67.896
0	0	0	0	0	2	1	0	1	0	1	0	1	0	0	41	451	389	4.07	13.7	12.3	210	9.1	15	21	10.26	11	74.26	261.7	5.36	6.061	140	4.04	1.356	2.5	1.366	1.71	1.474	67.85793103
1	1	1	0	0	2	0	0	1	1	0	0	2	1	0	63	457	396	4.32	12.2	14	284	8	25	23	10.26	12	54.81	327.1	6.07	4.911	144	3.75	1.259	2.35	1.423	0.96	2.586	64.50731707
1	1	0	0	1	1	1	0	1	1	0	0	1	1	1	63	438	373	4.53	13.9	13.3	248	9.9	9	17	10.26	21	85.75	469.9	4.64	14.061	142	3.7	1.066	2.4	1.027	1.45	3.362	56.99
0	0	0	0	0	2	0	0	0	1	0	0	2	0	0	63	420	252	4.78	14.5	13.5	331	9.6	13	21	8.55	15	72.49	232	4.28	4.961	143	4.03	1.421	2.45	0.531	1.91	3.595	67.84516129
0	0	0	0	0	2	0	0	0	0	0	0	1	0	0	46	381	301	4.28	12.5	12.7	308	8.8	19	20	6.84	15	59.23	255.8	5.36	5.272	140	4.16	1.324	2.325	1.287	1.37	2.638	67.76
0	0	0	0	0	2	1	1	1	1	0	0	1	0	0	68	515	469	5.11	15.5	13.8	252	9.1	22	24	10.26	33	68.95	368.8	3.57	5.144	138	4.2	1.55	2.3	1.389	1.29	3.905	36.93904762
0	0	0	0	0	1	1	1	1	1	0	0	1	0	1	75	384	306	3.78	12.1	12.1	237	8.1	27	23	10.26	10	117.57	309.3	4.28	5.322	141	4.19	1.324	2.6	1.919	1.55	1.707	67.11157895
0	0	0	0	0	1	0	0	0	1	0	0	1	0	0	45	380	420	4.62	14.5	13.4	169	7.7	35	29	23.94	23	89.28	404.5	3.57	4.667	141	4.38	1.033	2.25	0.813	1.32	4.707	66.99
1	1	0	0	0	2	1	0	1	0	1	0	2	0	0	63	425	356	4.24	13.3	13.3	270	7.6	15	21	13.68	14	70.72	297.4	7.5	5.689	142	3.78	1.485	2.275	0.802	1.68	2.612	68.796
0	0	0	0	1	1	0	0	1	1	0	0	2	0	0	72	389	410	5.08	15.2	13.5	146	8.5	38	37	6.84	22	94.59	339	6.43	5.061	139	4.16	1.13	2.225	1.061	0.8	1.888	66.8304
0	0	0	0	1	1	0	0	1	1	0	1	1	0	0	64	420	350	5.45	16.8	14.8	175	8.8	17	20	11.97	29	176.8	600.7	10	5.512	138	3.98	1.033	2.275	1.423	0.91	2.664	66.785
0	0	0	0	0	1	1	0	1	1	0	0	1	0	0	64	441	376	5.32	14.7	13.2	221	8.5	20	20	5.81	21	96.36	321.2	5	4.706	139	4.26	1.292	2.375	1.118	1.14	1.965	37.33172414
0	0	0	0	0	1	0	0	0	0	0	0	1	0	0	63	312	310	5.68	16.1	13.3	166	9.4	20	21	15.39	11	53.04	279.6	4.28	5.439	136	3.61	1.13	2.3	1.061	1.22	3.284	39.04923077
0	0	0	0	0	2	0	0	0	1	0	0	1	0	0	62	368	285	4.2	13.3	12.8	201	8.8	18	18	10.26	23	53.92	214.1	3.57	5.744	145	3.84	1.292	2.45	2.043	1.22	3.362	39.65625
0	0	0	0	0	1	1	0	0	1	0	0	1	0	0	68	454	392	4.59	13.7	13.4	263	7.9	19	23	8.55	16	86.63	315.2	3.57	4.756	139	3.3	1.485	2.425	1.366	2.46	3.207	39.74783784
0	0	0	0	0	1	0	1	0	1	0	0	1	0	0	46	420	256	4.99	15.8	13.3	267	7.5	24	26	15.39	17	102.54	493.7	4.28	5.239	140	4.46	1.162	2.475	0.847	1.14	4.06	66.77419355
1	0	1	1	0	1	0	0	1	0	0	0	2	1	0	63	304	280	4.68	14	13.9	287	9.2	27	31	10.26	17	49.5	362.8	3.57	6.261	142	3.65	1.421	2.35	0.689	1.47	2.896	39.28888889
0	0	0	0	0	1	1	1	1	1	0	1	1	0	0	43	417	346	4.27	15	12.4	186	8.9	24	25	8.55	21	59.23	184.4	1.07	5.822	137	4.1	1.421	2.425	1.31	1.5	3.103	66.73066667
0	0	0	0	0	2	1	0	1	1	0	0	1	0	0	51	400	280	4.18	11.8	13.4	253	7.6	13	19	5.13	69	83.1	327.1	6.43	5.067	137	4.32	1.162	2.4	1.456	1.91	3.414	66.72166667
0	0	0	0	0	1	0	0	0	0	0	1	1	0	0	57	380	238	5.14	15.1	14.3	224	7.8	19	21	18.81	43	70.72	374.7	4.28	5.95	141	4.14	1.195	2.3	1.626	1.29	2.379	66.6984375
0	0	0	0	0	2	0	0	0	1	0	0	2	0	0	55	377	296	3.81	12.1	13.2	287	8.4	24	25	11.97	32	64.53	220.1	3.57	5.2	138	4.29	1.453	2.475	0.779	2.07	1.707	66.65
0	0	0	0	1	1	1	1	1	1	0	0	1	1	0	57	380	420	5.03	15	13.5	184	9.3	19	22	13.68	27	73.37	327.1	5.36	5.772	139	4.23	1.098	2.35	1.005	1.68	3.801	66.47
0	0	0	0	0	1	1	1	0	1	0	0	1	0	0	55	389	410	4.63	14	12.3	223	7.2	16	17	11.97	12	50.39	297.4	4.28	5.322	139	4.28	1.066	2.325	0.508	2.02	3.026	66.29413793
1	1	0	0	1	1	1	1	0	1	0	0	1	1	1	62	521	476	4.76	14.5	13.1	334	7.3	29	35	10.26	20	76.91	273.6	3.93	5.344	135	3.65	1.421	2.425	0.485	2.38	3.233	44.118
1	0	1	0	0	1	1	0	0	1	0	0	2	1	1	62	412	490	4.86	15.6	13.1	208	9.3	16	33	11.97	15	91.05	350.9	4.28	5.033	141	3.42	1.292	2.475	0.869	1.81	3.026	37.11870968
1	0	0	1	1	1	1	0	1	1	1	1	2	0	0	54	469	411	4.82	15.5	14.7	215	8.4	22	17	6.84	27	64.53	422.3	6.78	10.133	141	3.9	1.227	2.45	2.484	0.67	2.586	44.36383562
0	0	0	0	1	2	0	0	1	1	0	0	1	1	1	51	455	394	4.55	11.6	15.4	216	9.1	20	20	6.84	20	48.62	273.6	5.36	4.863	142	4.3	1.259	2.325	2.055	1.19	2.638	66.222
0	0	0	0	0	2	0	0	0	0	0	0	1	0	0	64	501	451	4.43	13.4	13.1	303	7.8	8	16	8.55	8	45.97	214.1	2.14	4.606	140	3.56	0.84	2.3	0.835	1.68	1.965	40.45909091
1	1	1	0	0	1	0	0	0	1	0	0	2	1	0	62	329	236	4.52	13.1	13.4	240	8.8	16	19	8.55	13	71.6	380.7	5.36	4.367	139	3.89	1.324	2.35	0.824	1.68	3.258	34.58511628
1	0	0	1	1	1	1	0	1	0	0	0	2	1	0	65	380	280	5.21	16.5	12.7	174	8.2	30	30	5.13	20	59.23	291.5	3.57	4.472	140	4.19	0.936	2.225	1.558	1.16	2.793	66.18418605
0	0	0	0	0	1	1	0	1	1	1	0	1	0	0	63	364	280	4.45	14.4	12.9	161	9	43	39	10.26	30	75.14	303.3	3.93	11.567	138	4.37	1.098	2.275	0.621	1.03	2.457	66.12878049
1	1	0	0	1	1	1	0	1	1	0	0	2	0	0	67	410	337	5.38	16.8	13.8	213	8.4	14	18	13.68	25	80.44	285.5	3.57	6.128	141	3.77	0.872	2.4	1.502	1.03	3.569	43.78576271
0	0	0	0	0	1	1	0	1	1	0	0	2	0	0	66	380	420	4.73	14.6	13.1	249	8	28	32	8.55	18	118.46	321.2	7.14	4.906	140	4.01	1.195	2.4	1.344	0.93	2.974	66
0	0	0	0	1	1	1	0	1	1	0	0	2	0	0	49	407	380	4.95	13.5	13.9	329	7.8	30	21	6.84	26	89.28	356.9	8.93	4.994	137	4.2	1.227	2.35	1.919	1.11	3.233	66
1	0	0	1	0	2	0	0	0	1	0	0	1	1	0	61	514	467	4.92	12.2	14	206	7.9	19	22	11.97	17	52.16	249.8	4.64	5.822	141	3.66	1.324	2.25	0.813	2.4	2.767	46.116
0	0	0	0	0	1	0	0	1	0	0	0	1	0	0	68	420	350	4.26	14.1	13.1	306	7.6	30	24	11.97	34	92.82	398.5	7.85	5.156	139	4.22	1.033	2.375	0.903	1.16	2.974	66
0	0	0	0	0	2	0	0	1	1	0	1	1	0	0	80	381	301	3.93	12.3	13.4	211	9.6	34	31	10.26	26	71.6	202.2	5.36	14.522	132	4.62	1.421	2.425	1.163	2.28	1.758	42.624
0	0	0	0	0	2	0	0	1	1	0	0	1	0	0	74	382	303	4.43	15.2	13.1	245	7.8	27	27	18.81	22	65.42	321.2	5.36	4.95	140	3.9	1.388	2.325	3.24	1.27	5.379	66
0	0	0	0	0	2	0	0	1	0	0	0	2	0	0	68	480	461	4.65	13.8	15.1	189	8.8	20	31	11.97	7	68.95	333.1	6.07	4.806	144	4.39	1.259	2.225	0.723	1.34	1.655	65
0	0	0	0	1	2	1	0	0	1	0	0	1	0	1	69	460	400	4.84	13.4	14.7	182	9.1	8	11	11.97	6	115.8	350.9	6.43	4.822	143	4.09	1.324	2.25	0.756	1.16	1.784	65
1	0	1	0	1	1	1	0	1	1	0	0	2	0	0	56	384	304	4.14	11	16	292	8.8	24	29	8.55	53	90.17	535.3	4.64	14.252	138	4.2	1.259	2.275	2.958	1.22	4.655	43.296
0	0	0	0	0	1	0	0	0	1	0	0	2	1	0	75	345	400	5.97	16.8	13.3	189	8.6	39	29	8.55	22	68.95	273.6	4.64	5.294	139	4.18	1.356	2.375	1.626	0.98	3.233	65
0	0	0	0	0	2	0	1	0	1	0	0	2	0	1	53	432	364	4.12	13.4	13.9	223	9.4	29	25	8.55	20	82.21	297.4	6.43	4.822	139	4.28	1.162	2.35	0.892	1.63	4.991	65
1	1	0	0	1	1	0	0	1	1	0	0	2	1	1	62	375	293	5.14	14.9	13.5	290	7.2	22	18	5.13	20	87.52	315.2	4.28	5.083	141	4.31	1.033	2.425	0.824	2.02	3	65
0	0	0	0	0	1	0	0	0	1	0	0	2	1	0	53	412	341	4.59	14.5	11.9	297	6.7	17	15	13.68	22	82.21	368.8	6.78	4.728	140	4.5	1.421	2.325	0.756	1.99	3.724	65
0	0	0	0	0	1	1	0	1	1	0	0	1	0	0	64	525	481	4.38	12.5	15.6	257	8.8	14	15	15.39	17	100.78	380.7	8.21	10.311	140	4.06	1.388	2.375	1.479	0.72	2.121	43.48679245
1	1	1	0	0	1	1	0	1	1	0	0	2	1	1	61	407	450	5.02	13.4	14.6	138	9.6	22	21	11.97	13	119.34	321.2	7.85	4.917	138	4.35	1.001	2.3	0.7	1.45	1.836	27.825
1	1	0	0	1	1	0	0	0	0	0	0	1	1	1	61	366	283	4.47	14	11.6	226	8.1	14	20	8.55	24	60.11	142.8	3.93	15.133	130	4.06	1.356	2.325	0.689	1.45	2.25	33.74693878
0	0	0	0	1	1	1	1	1	1	0	0	1	0	0	43	432	400	4.03	13.8	12.9	210	7.6	40	49	8.55	150	83.1	356.9	4.64	4.956	140	4.27	0.936	2.2	2.924	1.22	2.664	65
0	0	0	0	0	1	0	0	0	0	0	0	1	0	0	68	535	493	5.31	17.2	13.2	145	9.8	17	21	18.81	12	106.08	339	4.64	4.511	141	3.76	1.066	2.4	1.208	1.63	2.586	43.86666667
1	0	1	1	0	2	1	0	1	1	0	1	2	1	1	61	480	450	4.59	15.1	14.4	126	8.6	34	30	6.84	75	47.74	196.3	2.5	5.328	142	3.8	1.195	2.4	1.818	1.42	3.233	44.64
0	0	0	0	0	2	1	0	1	1	0	1	1	0	0	71	451	389	4.27	12.6	14.4	312	8.1	18	25	3.42	36	76.02	345	4.64	3.506	141	3.88	1.615	2.275	1.287	1.03	3.026	65
0	0	0	0	0	2	0	0	0	1	0	0	2	0	0	41	380	280	4.4	13.5	12.6	238	8.9	13	14	8.55	21	36.24	267.7	3.57	4.689	138	4.07	1.259	2.275	2.958	1.03	2.974	65
0	0	0	0	0	1	0	0	1	1	0	0	1	0	0	72	380	420	4.24	13.8	14	183	8.2	26	31	15.39	19	105.2	374.7	6.07	4.618	141	4.66	0.904	2.275	1.366	1.09	4.189	65
1	1	0	0	0	1	0	0	0	1	0	0	2	0	0	60	522	477	4.97	15.6	12.4	185	9.4	18	21	10.26	14	99.89	362.8	6.07	5.028	138	3.84	1.13	2.275	1.648	1.73	3.077	60.22222222
1	1	0	0	1	2	0	0	0	1	0	0	1	1	1	60	512	466	4.48	13.3	13.1	171	9.6	17	19	13.68	20	53.04	422.3	4.28	5.011	140	4.14	1.292	2.4	2.269	1.45	4.034	26.46
0	0	0	0	0	2	0	0	0	0	0	0	1	0	0	50	335	244	4.3	13.7	13.6	216	7.9	16	17	13.68	13	61	249.8	6.07	4.918	145	4.28	1.292	2.475	0.881	1.58	3.103	65
0	0	0	0	0	1	0	0	1	1	0	0	1	0	0	57	345	400	5.45	16.1	13	280	8.5	24	19	15.39	17	91.94	291.5	3.93	5.433	139	4.1	1.098	2.3	0.926	1.37	2.793	65
1	1	0	0	1	1	0	0	1	0	0	0	2	0	0	65	364	280	4.66	14.5	13.5	222	7.5	22	24	6.84	15	68.95	243.9	3.93	9.161	135	4.02	1.098	2.4	1.106	1.09	3.207	41.07272727
0	0	0	0	0	1	0	0	0	1	0	0	1	0	0	42	456	350	4.74	14.8	13.3	274	6.9	22	23	11.97	16	90.17	523.4	5.71	6.139	140	4.31	1.13	2.375	1.005	1.14	3.931	64.51851852
0	0	0	0	0	1	0	0	0	1	0	0	1	0	0	42	420	350	4.89	15.4	12.7	198	8.1	43	26	6.84	30	100.78	297.4	7.85	5.061	139	4.18	1.066	2.35	2.473	0.67	1.836	64.19674419
0	0	0	0	0	2	1	1	1	1	0	0	1	0	0	52	345	400	4.82	13.7	13.1	332	7	37	31	10.26	32	74.26	356.9	5	5.806	139	3.91	1.098	2.725	4.561	1.24	2.095	64.06363636
0	0	0	0	0	1	1	1	0	0	0	0	2	1	0	33	422	352	5.69	17.2	13.3	293	7.5	18	26	11.97	15	87.52	345	6.78	5.661	139	4.37	1.162	2.425	1.027	1.32	2.379	63.875
1	0	0	1	0	1	1	0	1	1	0	0	1	1	0	60	443	379	4.32	13.3	13.6	193	9.1	21	24	11.97	21	115.8	333.1	5	5.068	141	4.72	0.969	2.425	1.264	1.19	1.603	37.5
0	0	0	0	0	1	0	0	1	1	0	0	1	0	0	46	420	263	5.89	16.4	13.9	230	7.5	53	31	8.55	35	80.44	321.2	5.36	5.333	141	4.55	1.195	2.275	1.4	0.88	3.543	63.8
1	1	1	0	1	2	1	0	1	1	0	1	1	0	0	60	402	328	4.53	12.9	14.8	174	10	40	20	8.55	22	62.76	172.5	3.57	11.183	137	3.9	1.13	2.275	0.689	1.4	1.94	34.409375
0	0	0	0	0	1	1	1	0	1	0	0	1	1	0	56	458	350	4.79	15.7	12.5	307	7	35	26	13.68	34	84.86	362.8	4.28	5.228	139	4.5	1.195	2.4	0.779	1.71	3.801	63.54038462
0	0	0	0	0	1	1	0	1	1	0	0	2	0	0	47	345	400	5.24	17.2	13.9	199	8	18	24	11.97	17	53.92	237.9	2.5	5.294	142	4.15	1.647	2.5	0.485	0.98	4.913	63.44166667
1	1	0	0	1	1	0	0	1	1	0	0	1	1	1	60	400	325	5.29	15.4	14.2	245	8.4	25	27	13.68	19	86.63	356.9	2.5	12.289	140	3.77	1.292	2.3	2.585	0.96	2.353	55.87027027
1	0	1	0	1	2	1	0	1	0	0	0	2	1	0	60	462	700	4.23	12.9	13.8	355	8.1	20	18	6.84	28	64.53	410.4	4.64	15.561	140	4.75	1.098	2.4	1.31	1.4	2.896	32.57237113
0	0	0	0	0	1	1	0	0	1	0	0	2	0	0	60	420	350	4.64	15.3	12.4	243	6.8	21	23	22.23	36	84.86	386.6	5.36	4.989	143	3.37	1.098	2.275	1.174	1.27	1.965	63.421875
0	0	0	0	0	2	0	1	0	1	0	0	1	0	0	45	420	350	4.01	12.9	13.6	294	8.8	20	19	5.13	15	40.66	184.4	2.14	4.756	141	3.92	1.259	2.325	1.332	1.34	3.724	63.30789474
0	0	0	0	0	1	0	0	1	0	0	1	1	0	0	78	412	340	4.32	14.2	12.1	133	10	21	25	6.84	10	105.2	345	7.14	6.044	140	3.76	1.259	2.25	0.666	1.71	1.862	63.3
1	1	0	0	0	1	1	1	0	1	0	0	2	0	0	60	357	271	5.01	15.9	12.9	207	10	13	22	11.97	21	62.76	232	4.64	5.833	140	4.21	1.195	2.325	1.005	1.4	1.836	44.8035
0	0	0	0	1	1	1	1	1	1	0	0	2	0	0	64	364	280	4.89	16.2	13.1	288	7.6	21	21	15.39	18	95.47	386.6	4.64	5.278	139	4.15	1.195	2.35	1.456	1.29	3.207	63.05538462
0	0	0	0	0	1	1	1	1	0	0	0	2	0	1	41	488	435	4.36	13.8	12.7	264	7.4	28	36	8.55	284	75.14	440.2	2.86	11.55	136	4.04	1.227	2.35	1.016	1.66	2.715	62.84928571
1	1	1	0	1	1	1	1	1	1	0	0	1	1	1	60	338	248	5.01	15.2	13.1	233	7.5	31	23	11.97	38	83.98	345	5.71	9.204	139	4.21	1.066	2.35	0.847	1.27	3.077	54.62153846
0	0	0	0	1	1	1	0	1	1	0	0	2	0	1	50	415	344	5.53	16	13.5	245	9.5	79	44	13.68	38	68.95	279.6	3.21	5.401	139	4.18	0.969	2.375	2.755	1.22	3.362	62.72307692
0	0	0	0	0	1	0	0	0	0	0	0	2	0	0	43	452	390	5.62	15.6	13.9	256	8.6	68	27	11.97	36	86.63	404.5	4.28	4.55	139	4.09	1.292	2.375	1.287	1.06	3.207	62.71676471
0	0	0	0	1	2	0	0	1	1	0	0	2	0	0	57	416	345	3.96	12.2	13.4	193	9.6	20	22	17.1	15	65.42	243.9	6.07	5.322	141	4.18	1.162	2.35	1.027	1.4	4.474	62.57814815
1	1	0	0	0	2	0	0	1	1	0	0	2	0	0	60	321	310	4.23	12.3	13.3	277	8.2	16	17	8.55	23	54.81	327.1	5.36	4.572	139	3.63	1.421	2.325	1.75	1.47	3.026	75.80375
0	0	0	0	0	2	0	0	0	0	0	0	1	0	0	80	408	335	4.93	14.3	14	258	8.5	41	41	20.52	47	62.76	327.1	3.21	5.406	143	3.83	1.453	2.4	0.802	1.91	2.819	44.03829268
0	0	0	0	0	2	1	1	0	0	0	0	2	1	0	51	401	380	4.56	12.7	14.1	210	9.9	32	35	11.97	81	47.74	339	2.86	4.84	138	4.09	1.195	2.25	0.835	1.76	2.069	62.54705882
0	0	0	0	0	1	0	0	1	0	0	0	1	0	0	74	345	400	4.59	13.1	13.9	134	8.9	30	30	11.97	31	110.5	291.5	3.93	5.35	140	4.04	1.001	2.25	0.723	1.4	2.508	62.33043478
1	1	0	0	0	2	1	0	0	1	1	0	2	0	0	60	317	310	4.82	13.9	13.8	285	8.6	16	19	3.42	35	53.92	315.2	2.86	5.183	140	4.23	1.421	2.3	2.055	0.85	3.646	37.22311111
1	0	1	1	1	1	1	0	0	1	0	0	1	1	1	59	537	496	4.64	15.9	12.9	159	8.1	19	21	10.26	20	69.84	452	4.28	3.972	139	4.24	1.066	2.275	0.903	0.96	3.931	32.30315789
0	0	0	0	0	2	0	0	1	0	0	0	1	0	0	50	416	345	4.41	14.1	13.5	396	7.4	17	17	5.13	49	62.76	273.6	3.57	5.311	140	3.7	1.388	2.25	1.185	1.32	2.534	44.59
1	1	0	0	0	1	1	0	1	1	0	0	2	1	0	59	528	485	4.27	14.8	12.2	208	7.8	33	40	20.52	79	61	232	2.86	5.967	139	5.33	1.227	2.5	0.406	4.47	1.862	27.2583871
0	0	0	0	0	2	1	1	1	1	0	0	2	0	0	51	437	400	4.13	13.6	12.1	220	8.8	18	16	8.55	20	59.23	327.1	5	5.222	140	4.78	1.13	2.375	1.4	1.34	5.482	62.17309091
0	0	0	0	0	1	1	1	0	0	0	0	1	0	0	41	369	286	4.28	12.9	12.2	216	7.6	14	17	11.97	13	59.23	232	5.71	9.967	144	4.13	1.292	2.25	0.452	2.25	2.483	44.67222222
0	0	0	0	0	2	0	0	0	0	0	0	1	0	0	64	511	464	4.09	9.9	17.5	277	11.2	14	18	10.26	14	44.2	184.4	2.86	16.389	138	4.2	1.066	2.325	0.531	1.32	2.664	44.69581395
0	0	0	0	0	1	0	0	0	1	0	0	1	0	0	54	405	380	5.45	13.7	13.9	202	8.6	24	22	13.68	27	61	303.3	3.21	6.267	139	3.99	1.227	2.325	3.5	1.09	1.784	62.07125
0	0	0	0	0	2	0	0	0	1	0	0	2	1	1	65	338	248	4.61	14.7	13.7	284	8.2	15	21	11.97	12	68.95	309.3	5	5.172	140	4.21	1.13	2.35	0.948	1.42	4.422	61.98235294
1	1	0	0	1	1	1	0	0	1	0	0	2	0	0	51	311	310	4.92	14.9	13.3	246	8.6	25	32	15.39	17	76.02	315.2	4.64	16.389	140	4.32	1.162	2.325	0.485	1.84	3.233	37.4937931
0	0	0	0	0	1	0	0	0	1	0	0	1	0	0	54	352	265	4.27	14.1	12.5	202	8	20	28	10.26	11	55.69	267.7	3.93	5.144	141	3.81	1.324	2.375	0.813	2.09	3.491	45.26315789
0	0	0	0	1	1	1	1	1	1	0	1	2	1	0	66	420	268	4.78	16.6	14.3	217	8.5	40	38	11.97	61	76.02	440.2	6.07	5.183	140	3.87	1.098	2.425	0.621	2.33	2.224	61.8975
0	0	0	0	0	2	0	0	0	1	0	0	1	0	1	63	444	380	4	12.6	13	330	8.6	23	22	8.55	29	61	273.6	3.57	4.811	143	5.18	1.227	2.35	0.813	1.45	1.836	61.8555
1	0	0	1	1	1	1	0	0	1	1	0	2	1	0	59	410	600	4.83	14.6	13.5	230	7.8	22	23	10.26	34	94.59	398.5	6.43	8.85	141	4.26	1.162	2.375	3.681	1.42	3.931	41.48425
1	1	0	0	0	2	1	1	1	1	0	0	2	1	1	59	490	400	4.68	14.6	14.4	220	9.3	52	38	11.97	154	72.49	368.8	6.78	6.461	140	4.01	1.388	2.325	3.139	1.22	2.974	60.0495
0	0	0	0	0	2	0	0	0	1	0	0	1	0	0	59	366	283	4.28	13.7	12.2	260	8.5	16	21	11.97	10	76.91	315.2	5	11.628	141	4.14	1.453	2.425	1.197	2.12	3.233	46
0	0	0	0	0	2	1	1	1	1	0	0	2	0	0	65	380	420	4.22	13.3	12	273	7.5	19	21	10.26	51	58.34	386.6	5	4.678	141	4.56	1.744	2.5	3.229	1.32	3.646	61.6
1	1	1	0	0	1	0	1	0	1	0	0	2	0	0	58	513	466	4.78	15	13.6	187	8.4	49	65	15.39	20	65.42	273.6	4.28	5.083	143	4.28	1.162	2.325	0.881	1.55	2.974	37.53846154
0	0	0	0	0	1	0	0	0	1	0	0	1	0	0	69	380	420	4.45	13.9	14	223	8.3	16	20	11.97	15	53.04	267.7	2.86	4.556	142	3.92	1.13	2.3	0.711	2.17	2.715	61.4
0	0	0	0	0	1	0	0	0	0	0	0	2	1	0	66	480	458	4.89	13.9	14.3	91	8.6	16	18	5.13	9	65.42	243.9	6.07	5.244	140	4.6	1.001	2.3	0.723	1.37	2.508	61.27034483
1	1	0	0	1	2	1	0	1	1	0	0	2	0	0	59	377	296	5.11	16.1	12.6	231	8.6	14	16	8.55	15	73.37	339	5.36	5.051	140	3.96	1.227	2.425	0.881	1.16	2.948	36.93114754
0	0	0	0	0	1	1	1	1	1	0	0	2	0	0	63	345	400	4.59	14.4	12.7	243	8.8	16	26	8.55	27	98.12	368.8	4.64	4.628	141	3.99	1.098	2.375	1.095	1.81	2.767	61.2
0	0	0	0	0	2	0	1	0	1	0	0	1	0	0	47	391	410	4.72	13.9	12.9	218	7.8	13	21	30.78	10	72.49	220.1	3.93	12.061	138	4.31	0.936	2.35	0.892	2.02	2.974	61.16571429
1	1	0	0	0	2	0	0	1	1	0	0	2	0	0	58	360	275	5.15	12.5	15.6	345	8	19	22	8.55	17	78.68	386.6	4.28	5.289	144	3.86	1.033	2.5	0.723	1.91	3	110.2102703
1	1	0	0	1	1	0	0	0	1	0	0	2	0	0	73	471	414	4.32	14.7	13.6	178	9.7	22	19	18.81	14	64.53	404.5	6.07	4.378	140	4.78	0.904	2.35	1.49	1.19	3.543	36.81639344
0	0	0	0	0	1	0	0	0	1	0	0	2	1	0	54	411	380	4.81	13.5	13.6	188	8.3	23	20	15.39	21	73.37	184.4	2.86	4.922	142	4.09	0.904	2.275	0.44	1.66	3.595	61.05272727
0	0	0	0	0	2	0	0	1	1	0	0	1	0	0	58	417	347	4.73	14.1	13.4	307	8.1	32	31	8.55	70	63.65	404.5	3.93	8.689	139	4.34	1.259	2.425	3.884	0.98	2.948	61
0	0	0	0	1	1	1	0	1	1	0	0	1	1	1	57	426	357	4.81	15	14.1	259	6.8	22	17	8.55	29	83.98	416.4	3.57	5.783	141	4.13	1.066	2.275	1.874	1.06	2.819	61
0	0	0	0	0	1	0	0	0	0	0	0	1	0	0	69	345	400	5.18	15.7	13.7	274	8.6	22	19	20.52	13	92.82	386.6	6.07	4.967	141	4.15	1.324	2.325	0.903	1.37	2.172	61
1	0	1	0	1	2	0	0	0	1	0	0	1	0	0	58	344	256	4.81	11.8	14.1	298	7.9	21	25	6.84	37	55.69	243.9	4.28	5.562	138	3.99	1.356	2.3	1.953	1.19	3.284	65.78
1	1	0	0	0	1	0	0	1	1	0	1	2	1	1	57	454	490	4.06	12	13.9	162	9.2	19	19	8.55	26	196.25	511.5	10.35	5.578	143	4.24	1.324	2.425	1.016	1.5	3.957	60.78347826
0	0	0	0	1	1	1	1	0	1	0	0	1	0	0	48	533	400	4.9	15.4	13.1	210	10.4	40	28	8.55	22	90.17	410.4	5	5.428	140	3.98	1.518	2.425	1.253	1.19	3.543	61
0	0	0	0	1	1	0	0	1	1	0	0	1	1	1	65	518	473	5.22	15.2	13.9	211	8.6	21	24	10.26	14	59.23	374.7	5	5.079	141	4.06	1.033	2.375	0.768	0.91	2.095	61
0	0	0	0	0	2	1	0	1	1	0	0	1	0	0	67	503	454	3.8	11.9	13	250	8.8	18	19	6.84	16	86.63	404.5	8.93	17.422	139	4.46	1.162	2.375	2.258	1.19	2.922	46.08818182
1	0	0	1	0	2	0	0	0	1	0	0	2	0	0	57	395	319	4.41	13.9	13	229	8.2	18	24	13.68	17	67.18	321.2	3.21	11.794	141	4.16	1.259	2.375	0.756	1.58	3.31	72.17857143
0	0	0	0	0	2	0	0	1	1	0	0	2	1	1	56	305	206	5.39	14	14.1	193	10.4	30	27	11.97	119	70.72	410.4	5.71	5.056	136	4.11	1.388	2.5	4.098	1.47	3.982	61
0	0	0	0	1	2	0	0	1	1	0	0	2	0	0	55	437	400	4.48	13.2	13.6	183	10	68	55	6.84	100	60.11	237.9	6.07	5.322	137	4.27	1.227	2.425	1.524	1.22	3.362	61
0	0	0	0	1	2	1	0	1	1	0	1	1	1	1	52	324	230	4.75	12.8	13.3	194	8.2	17	18	6.84	19	84.86	315.2	6.78	4.258	142	4.62	1.324	2.375	1.016	1.37	3.569	61
0	0	0	0	0	1	0	1	0	1	0	0	1	0	0	55	380	236	4.31	13.6	13.1	268	7.5	30	45	6.84	82	62.76	440.2	3.21	5.206	137	4.34	1.841	2.25	0.621	3.34	2.198	61
0	0	0	0	1	1	1	0	0	1	0	0	2	0	1	51	471	414	4.86	15	13.7	198	8.7	24	25	18.81	24	78.68	315.2	3.21	5.294	138	3.93	1.195	2.375	1.129	1.42	6.206	61
0	0	0	0	0	2	0	1	1	1	0	0	2	0	1	57	422	352	3.95	12.8	14.7	196	8	30	17	8.55	35	68.95	398.5	5.71	5.433	140	4.1	1.195	2.375	0.994	1.63	4.37	60.91034483
0	0	0	0	1	1	0	1	0	0	0	0	1	1	1	52	490	438	5.52	15.9	13.2	172	11.2	29	21	13.68	13	86.63	362.8	5.36	5.117	141	4.05	1.292	2.35	1.05	1.32	3.129	60.90526316
0	0	0	0	0	1	0	0	0	0	0	0	2	1	0	50	442	400	4.62	14.3	13.7	203	8.4	20	36	37.62	25	68.07	249.8	4.64	5.5	139	5.06	0.969	2.275	0.677	1.45	2.276	60.88888889
0	0	0	0	0	1	0	0	1	1	0	0	1	0	0	72	430	400	4.61	12.7	15.1	206	10.1	15	21	13.68	18	93.7	321.2	3.93	5.05	135	3.97	1.195	2.35	1.084	1.4	1.991	60.435
0	0	0	0	0	1	1	0	0	1	0	0	1	0	0	73	500	450	3.96	12.9	13.3	199	8.4	15	20	8.55	12	48.62	226	4.28	4.511	141	3.74	1.13	2.4	0.587	2.53	3.129	47.29636364
1	0	1	0	1	2	0	0	0	1	0	0	2	0	0	64	402	328	4.56	13.6	13	288	9.1	28	28	6.84	33	70.72	291.5	4.64	4.89	136	4.08	1.259	2.375	2.552	0.7	4.319	36.26
0	0	0	0	0	1	0	0	0	0	0	0	1	1	0	41	380	420	5.05	13.8	13.4	225	8.4	17	20	11.97	15	56.58	237.9	1.79	4.944	141	3.83	1.033	2.4	0.768	2.72	1.733	60.41538462
0	0	0	0	1	1	1	0	0	0	0	0	2	1	1	56	427	358	4.26	13.6	13.5	196	11.4	25	26	8.55	61	74.26	291.5	3.93	5.306	146	3.87	1.292	2.325	1.016	1.14	2.845	60.4
0	0	0	0	0	1	1	0	1	1	0	0	1	0	0	78	420	350	4.46	14.4	13.8	148	8.5	21	25	8.55	15	92.82	303.3	5.71	5.45	140	4.33	1.195	2.4	0.835	1.45	2.121	60.395
0	0	0	0	0	2	0	1	1	1	0	0	2	1	0	47	334	242	4.69	13.9	14.1	237	8.3	15	21	10.26	31	69.84	273.6	3.93	4.478	141	4.19	1.001	2.225	2.461	1.29	3.776	60.36722222
0	0	0	0	0	1	1	1	1	1	0	1	1	0	0	78	480	459	4.18	13.1	12.6	168	10	13	22	8.55	17	79.56	279.6	5.36	4.167	138	4.21	0.936	2.275	1.208	2.02	2.948	60.229
1	1	0	0	0	2	1	1	0	0	0	0	2	1	0	56	510	462	4.51	13.5	13.1	248	9.4	14	13	5.13	12	48.62	226	4.64	3.467	137	3.84	1.162	2.375	1.614	1.29	2.56	37.30909091
1	0	0	1	1	2	0	0	1	1	0	0	2	0	0	72	503	454	4.52	12.4	14.7	144	12.1	15	19	10.26	26	61.88	243.9	3.93	5.189	142	3.9	1.292	2.325	0.576	2.33	3.465	35.496875
1	1	0	0	0	1	1	1	0	1	0	0	1	0	0	63	390	312	4.96	16.2	12.9	193	7.4	21	21	18.81	29	82.21	356.9	4.28	6.544	140	3.66	1.098	2.3	0.847	1.66	3.801	47.96052632
0	0	0	0	0	2	0	0	0	0	0	0	2	1	1	33	366	283	4.82	14.3	13.1	256	8.4	21	15	10.26	12	45.97	285.5	2.14	5.194	140	4.39	1.388	2.3	1.027	1.73	1.94	60.06976744
0	0	0	0	1	2	1	1	1	1	0	0	2	0	1	60	513	466	4.17	12.9	16.9	343	7.2	33	32	6.84	27	83.1	440.2	5.36	5.033	141	3.97	1.162	2.3	0.937	1.53	3.439	60
1	0	1	0	1	1	0	1	0	1	0	0	2	0	0	33	497	447	5.28	15.2	12.7	336	7.9	23	23	11.97	33	74.26	327.1	3.21	17.033	139	4.11	1.421	2.45	2.777	1.09	3.569	35.226
1	1	0	0	0	1	1	0	1	1	0	0	2	0	0	56	425	357	5.05	16.1	12.7	198	8.3	29	27	10.26	21	88.4	339	5	5.689	141	3.74	1.033	2.225	0.711	0.96	2.87	39.57081081
0	0	0	0	1	2	0	1	0	1	0	0	2	0	0	50	358	273	4.64	13.2	14.1	209	8.2	25	29	10.26	48	54.81	226	4.28	5.49	135	3.99	1.259	2.4	2.924	1.19	1.526	60
0	0	0	0	1	2	1	1	0	1	0	0	1	0	0	50	400	280	4.3	13.6	13.3	148	8.4	18	18	13.68	15	90.17	291.5	6.07	6.033	141	4.1	1.227	2.275	0.587	2.59	3.284	60
0	0	0	0	0	2	0	1	1	1	0	0	1	0	0	39	335	244	4.3	7.9	19.4	274	8.6	11	12	8.55	11	61.88	291.5	4.28	4.944	137	4.31	0.969	2.275	0.745	1.27	2.793	60
0	0	0	0	1	1	0	0	1	1	0	0	1	1	1	60	338	247	5.27	14.9	14.1	183	8	24	31	13.68	46	117.57	404.5	5.36	5.168	139	4	1.066	2.35	0.903	1.34	3.75	60
0	0	0	0	0	2	0	0	0	1	0	0	2	0	0	59	480	459	4.77	14.8	13.1	264	7.8	17	18	11.97	16	75.14	261.7	5.71	4.918	141	4.21	1.292	2.35	1.614	1.34	4.784	60
0	0	0	0	0	1	1	0	0	0	0	0	2	1	1	47	505	456	5.08	15.2	12.9	174	9.2	12	17	13.68	8	68.07	297.4	5.36	5.344	140	4.32	1.033	2.3	0.982	1.19	2.586	60
0	0	0	0	0	2	0	0	0	1	0	0	2	0	0	53	380	420	4.61	14.2	13.7	188	9.6	27	22	8.55	25	68.95	285.5	4.64	5.679	142	4.1	1.195	2.325	1.829	1.42	3.388	60
1	1	0	0	0	1	1	0	0	1	0	0	2	0	0	56	408	334	4.54	14.1	13.3	278	7.5	16	19	15.39	11	56.58	232	4.64	6.25	140	4.46	1.421	2.4	0.858	1.94	3.465	37.05818182
0	0	0	0	0	2	0	0	0	1	0	1	1	0	0	70	409	380	4.26	13.8	12.1	229	9.5	18	18	10.26	40	64.53	297.4	5.36	5.956	143	4.17	1.485	2.525	1.208	1.32	1.914	60
0	0	0	0	0	2	0	0	0	1	1	0	1	0	0	73	380	280	4.34	13.9	13.4	228	7.7	22	23	10.26	16	74.26	279.6	6.07	4.857	143	4.42	1.356	2.325	0.937	2.46	2.922	60
1	1	0	0	1	1	1	1	0	1	0	0	2	0	1	52	490	480	5.15	16.7	13.8	213	8.6	11	19	8.55	20	102.54	398.5	3.57	5.051	141	4.14	1.195	2.3	0.711	1.6	3.595	34.60338983
1	1	0	0	0	2	0	0	0	1	0	0	2	1	0	56	323	310	4.2	11.5	15.6	354	6.9	10	13	10.26	12	48.62	243.9	1.79	5.289	143	3.81	1.162	2.3	0.756	1.32	3.62	121.9166667
0	0	0	0	0	2	0	0	0	0	0	0	1	0	0	69	392	410	4.36	13.8	13.5	293	9.4	23	21	6.84	25	61.88	267.7	4.28	4.739	140	4.03	1.13	2.275	1.016	2.3	2.095	60
0	0	0	0	0	1	1	1	1	0	0	0	1	0	0	37	384	410	5.1	14.7	12.9	209	9.6	42	30	11.97	37	87.52	350.9	3.21	10.45	144	4.15	1.388	2.3	1.569	1.29	3.077	60
0	0	0	0	0	1	0	0	1	1	0	0	1	0	0	66	433	400	4.7	14.5	13.1	191	8.5	25	27	18.81	18	97.24	297.4	3.57	4.578	141	3.93	1.259	2.35	1.106	1.45	1.81	60
0	0	0	0	0	2	1	0	1	1	0	0	1	0	0	65	480	400	4.9	13.9	13.1	283	8.5	18	27	8.55	31	75.14	416.4	5.71	4.828	139	3.94	1.485	2.45	2.71	1.37	2.922	60
1	1	0	0	0	2	1	0	0	1	0	0	2	1	0	55	520	475	4.96	14.4	13.7	334	7.5	25	26	6.84	14	70.72	356.9	3.57	5.734	141	4.21	1.13	2.375	1.423	1.37	3.646	85.15
0	0	0	0	1	1	1	0	0	0	0	1	1	0	1	78	377	297	3.86	12.9	14.1	202	9.7	15	25	8.55	13	74.26	285.5	5.36	5.394	134	4.06	1.324	2.375	0.508	2.17	2.172	60
0	0	0	0	0	2	0	0	0	1	1	1	1	0	0	75	420	350	4.64	15.4	13.6	233	6.3	20	24	18.81	20	54.81	291.5	5	7.256	142	4.14	1.162	2.45	1.219	1.66	4.81	59.93142857
1	1	0	0	1	1	1	0	0	1	0	0	2	1	1	55	472	415	4.89	15	14	253	7	14	14	11.97	12	63.65	184.4	3.21	14.906	139	4.13	1.259	2.275	0.576	1.11	3.439	39.12232558
1	1	0	0	1	1	0	1	1	1	0	0	1	1	0	55	470	413	4.61	12.1	13.9	201	9.6	13	17	11.97	29	89.28	458	3.93	5.617	140	4.45	1.033	2.375	1.061	1.63	3.905	35.2755
0	0	0	0	0	1	1	0	1	1	0	0	2	0	1	72	531	489	5.09	15.4	13.5	194	6.8	31	26	10.26	17	78.68	309.3	5.36	4.878	137	4.1	1.033	2.625	1.118	0.98	1.991	59.88733333
0	0	0	0	0	2	0	0	0	0	0	0	1	0	0	46	380	451	4.26	14	12.5	344	8.2	44	29	15.39	28	83.98	327.1	7.85	5.839	144	4.11	1.453	2.05	0.869	1.47	3.155	59.75
1	1	0	0	1	2	0	0	1	1	0	0	2	1	0	55	398	589	5.4	14	15	206	9.1	24	23	10.26	11	49.5	249.8	3.57	14.933	139	3.97	1.356	2.325	6.176	0.98	1.758	46.66666667
0	0	0	0	0	1	1	0	1	1	0	1	1	0	0	73	420	265	4.49	15.4	13.1	189	9.8	45	22	13.68	37	97.24	327.1	6.07	4.878	141	3.51	1.162	2.475	2.202	0.7	2.043	59.5395122
0	0	0	0	0	2	0	0	1	1	0	0	1	0	0	39	420	350	4.55	14	13.3	194	8.1	33	23	11.97	41	77.79	398.5	5.71	5.094	139	4.28	1.195	2.325	4.81	0.72	0.983	59.47
1	1	0	0	1	1	0	1	1	1	0	0	1	1	1	55	306	207	4.03	12.6	14.9	226	7.3	21	21	8.55	32	89.28	493.7	6.43	5.311	140	4.07	1.356	2.325	1.434	0.8	3.077	30.81090909
0	0	0	0	0	2	1	0	0	1	0	0	2	1	0	34	380	280	5.49	16.1	13.5	287	8.6	19	22	5.13	49	61.88	398.5	4.28	5.712	142	3.65	1.324	2.35	2.473	1.24	3.284	59.44354839
0	0	0	0	1	2	0	0	1	1	0	0	2	0	1	73	373	291	4.59	13.9	13	218	7.8	13	16	5.13	15	53.92	249.8	4.64	5.407	140	3.87	1.518	2.3	1.784	1.4	3.207	59.39142857
0	0	0	0	0	2	1	0	1	1	0	0	1	0	0	56	358	273	4.07	12.7	14.1	321	8.6	16	17	5.13	15	74.26	267.7	1.79	5.272	139	3.94	0.872	2.275	1.874	1.22	3.776	59.28
0	0	0	0	1	2	0	0	0	0	0	0	1	1	1	46	408	335	4.7	11.2	21.2	228	8.9	14	17	6.84	16	57.46	243.9	2.86	5.523	139	4.05	1.162	2.375	1.185	1.5	1.784	59.23125
1	1	0	0	1	1	1	0	1	0	0	0	2	0	0	52	438	373	5.13	15.5	13.5	248	8.4	14	16	8.55	17	114.04	386.6	6.43	5.011	138	4.15	1.162	2.325	1.05	1.14	2.948	34.41290323
1	1	0	0	0	1	0	0	0	1	0	0	2	0	0	54	461	401	4.42	14.3	12.6	183	10.2	27	19	11.97	17	64.53	333.1	4.28	13.006	142	3.99	1.227	2.4	1.852	1.55	2.845	30.47150943
1	1	0	0	0	1	1	0	1	1	0	1	2	1	1	54	450	500	5.53	18	14.6	214	8.2	27	21	10.26	61	115.8	362.8	4.28	4.789	139	3.71	1.098	2.35	2.574	0.96	2.948	66.78816327
0	0	0	0	0	2	0	0	1	1	0	1	1	0	0	72	450	388	4.36	13.9	13.1	175	7.1	29	31	8.55	24	83.98	220.1	3.93	4.744	140	4.03	1.356	2.275	1.332	1.11	1.164	59.15351351
0	0	0	0	0	1	1	1	0	1	1	0	2	1	0	51	437	400	5.22	14.2	13.8	202	7.3	18	22	15.39	30	91.05	333.1	3.57	5.311	140	3.77	1.227	2.4	1.152	1.29	4.888	59.147
0	0	0	0	0	2	1	0	1	1	0	1	2	0	0	66	438	400	3.78	11.1	14.2	147	10	8	17	6.84	19	70.72	232	3.93	4.672	142	4.12	1.356	2.35	0.96	1.58	2.534	59.14285714
0	0	0	0	0	1	0	0	0	1	0	0	1	0	0	52	368	285	5.95	15.6	13.6	234	8.3	31	24	15.39	20	73.37	291.5	3.57	9.706	140	4.13	1.421	2.45	2.393	1.24	4.758	59.08571429
0	0	0	0	1	1	1	0	0	1	0	0	2	0	0	45	399	323	5.52	16.4	14.7	160	8.4	11	19	8.55	16	92.82	339	2.14	4.617	140	4.19	1.259	2.275	1.231	0.85	2.974	58.77333333
0	0	0	0	1	1	1	0	1	1	0	0	1	0	0	68	433	400	5.59	17.4	12.7	181	8.7	26	21	13.68	40	71.6	327.1	6.07	4.411	138	4.76	0.872	2.225	1.479	0.91	1.991	58.73568627
0	0	0	0	0	1	0	0	0	1	0	0	1	0	0	48	380	237	5.44	16.9	13.4	182	8.9	18	26	13.68	20	99.89	303.3	2.5	4.546	142	4.15	1.615	2.45	2.721	1.11	3.724	58.72340426
0	0	0	0	0	1	0	0	0	1	0	0	2	1	1	34	401	326	4.97	15.1	13.5	267	7.6	50	72	5.13	16	73.37	368.8	3.93	4.911	140	4.12	0.807	2.325	1.513	0.88	3.776	58.5
1	1	0	0	1	1	0	0	1	0	0	0	2	0	0	76	486	432	3.05	10.1	14.8	168	7.2	15	17	20.52	128	258.13	499.6	18.56	4.863	139	4.21	1.227	2.275	1.129	1.45	2.664	31.63897436
0	0	0	0	0	1	0	1	1	1	0	0	1	0	0	63	345	400	4.49	13.2	14.4	228	7.3	39	44	15.39	37	61.88	386.6	3.93	5.194	139	4.74	1.421	2.425	1.332	1.66	6.129	58.426875
0	0	0	0	1	2	0	0	0	0	0	0	2	0	0	43	371	289	4.52	12.5	14.8	330	8.2	13	20	11.97	37	74.26	333.1	3.21	4.406	138	4.01	1.421	2.35	1.073	1.42	2.534	58.125
0	0	0	0	0	2	0	0	0	1	0	0	1	0	0	55	425	400	4.22	13.3	12.4	220	7.6	20	27	11.97	20	61	392.6	6.43	5.022	141	4.11	1.324	2.375	1.276	1.76	4.086	57.96
0	0	0	0	0	1	1	0	0	1	0	0	1	0	0	51	333	242	4.52	13.9	13.4	222	8.2	25	18	18.81	68	76.02	386.6	4.28	5.122	139	4.49	1.227	2.3	1.75	1.47	3.62	57.95242424
1	1	0	0	0	2	1	1	1	1	0	0	2	1	0	54	363	279	4.68	14.8	13.9	245	8.2	22	26	8.55	12	58.34	220.1	2.86	6.256	140	3.96	1.195	2.325	2.281	1.71	2.302	39.84516129
0	0	0	0	1	1	1	0	1	1	0	0	2	0	0	71	345	400	5.24	13.8	16.2	169	8.3	28	25	8.55	17	79.56	339	6.07	4.733	141	3.97	1.259	2.425	1.4	1.66	4.215	57.91304348
0	0	0	0	0	1	1	0	1	1	0	0	1	0	0	62	406	380	4.59	14.3	13.9	201	8.5	19	16	11.97	19	69.84	303.3	4.64	5.078	141	4.01	1.292	2.4	1.073	1.55	2.664	57.8872973
1	1	0	0	0	1	1	0	0	1	0	0	1	0	0	61	513	466	4.78	14.3	13.6	189	8.4	19	20	10.26	10	74.26	261.7	3.93	5.728	136	3.7	0.872	2.25	0.519	1.32	2.327	49.66125
1	1	0	0	0	2	1	0	1	1	0	0	2	1	0	53	538	497	4.3	12.9	13.1	303	9	13	22	8.55	16	72.49	333.1	5	12.922	140	4.12	1.324	2.35	0.971	2.09	4.629	51.46709091
0	0	0	0	0	1	0	1	1	1	0	0	1	0	0	50	374	292	4.08	12.4	14.9	229	9.4	12	18	22.23	14	63.65	243.9	2.86	5.883	134	3.99	1.227	2.2	1.084	1.81	3.181	57.834
1	1	0	0	1	2	1	1	0	1	0	0	1	0	1	53	534	493	4.54	14.9	13.6	292	8.2	16	22	5.13	28	68.07	202.2	5.71	7.139	137	4.4	1.292	2.475	2.71	1.16	2.664	55.78378378
1	1	0	0	1	1	0	0	1	0	0	0	2	1	1	53	531	489	4.93	14.2	14.4	134	10.8	16	21	15.39	20	99.01	410.4	3.93	15.333	146	4.47	1.033	2.425	0.452	1.58	1.836	71.74636364
1	1	0	0	0	2	0	0	0	0	0	0	1	0	0	33	412	340	4.68	12	14.1	144	10.9	13	16	8.55	8	67.18	273.6	2.86	5.583	140	4.07	0.936	2.275	0.44	1.55	2.896	51.39789474
0	0	0	0	0	2	1	0	1	1	0	0	1	0	0	72	455	393	4.36	13.7	13.7	231	8.4	12	30	11.97	17	72.49	297.4	6.78	4.589	139	4.12	1.259	2.425	1.727	1.6	7.448	57.825
0	0	0	0	1	2	1	0	0	1	0	0	2	1	1	43	475	419	4.71	15.2	14	329	8.9	17	19	6.84	12	78.68	267.7	5.36	5.3	140	4.28	1.098	2.35	0.903	1.42	3.543	57.81066667
0	0	0	0	0	1	0	0	0	1	0	1	1	0	1	66	352	265	5.18	16.2	13.1	208	7.5	22	17	18.81	20	62.76	261.7	7.85	5.301	143	4.07	1.13	2.375	1.513	1.06	3.284	57.7946875
0	0	0	0	0	2	1	0	0	1	0	0	2	1	0	60	345	400	4.81	13.8	14.1	280	8.2	17	18	5.13	15	60.11	285.5	5.36	14.35	142	3.9	1.13	2.3	0.994	1.73	3.129	57.75875
0	0	0	0	0	1	0	0	1	0	0	0	1	0	0	72	420	258	4.38	13.1	13.7	274	7.5	10	20	8.55	19	151.16	469.9	7.85	5.556	140	4.16	1.162	2.375	1.287	1.63	2.793	57.42
1	1	0	0	0	2	0	0	1	1	0	0	1	0	0	56	450	388	4.8	14	13.1	211	8.4	23	21	3.42	15	67.18	350.9	7.85	4.828	139	3.61	1.033	2.325	1.14	1.5	3.233	51.68863636
1	1	0	0	0	1	1	0	0	1	0	0	2	0	0	53	385	307	4.99	14.8	14.1	234	7.1	17	26	13.68	16	91.05	291.5	5.71	4.872	138	3.55	1.162	2.45	0.802	2.04	4.448	87.53684211
1	1	0	0	1	1	1	0	0	1	0	0	1	1	1	53	382	302	4.85	14.4	14.4	166	7.6	22	19	8.55	18	88.4	345	3.21	15.35	139	4.17	1.13	2.175	1.061	0.83	3.155	90.29681818
1	1	0	0	0	1	0	0	0	1	0	0	1	0	0	68	325	231	4.68	14	14	171	8.6	30	25	23.94	24	95.47	303.3	3.93	9.228	139	3.96	1.195	2.325	1.174	1.42	2.612	53.475
1	1	0	0	0	1	1	1	0	0	0	0	2	0	0	53	310	213	5.18	15.3	13.3	210	8.7	37	26	8.55	22	71.6	285.5	5	5.04	140	4.02	0.936	2.25	1.05	1.34	2.741	22.72064516
0	0	0	0	0	1	1	0	0	0	0	0	1	0	0	41	345	400	4.48	14.4	13.2	167	9.7	24	19	6.84	14	70.72	267.7	4.28	4.896	143	4.41	1.292	2.225	0.677	1.19	3.077	57.38571429
0	0	0	0	1	1	0	1	1	1	0	0	2	0	0	52	480	400	4.75	14.9	13.4	208	9.6	38	31	13.68	38	78.68	392.6	5.71	4.778	135	4.33	1.195	2.275	1.761	0.85	2.483	57.30083333
1	0	0	1	0	2	0	0	1	1	0	0	1	0	0	65	520	475	4.41	13.5	13.4	291	8.1	25	27	11.97	43	56.58	297.4	3.93	5.511	139	3.81	1.13	2.425	2.439	1.01	3.801	54.3735
1	0	1	0	0	1	0	1	0	0	0	0	1	0	0	64	467	409	4.69	15.4	13.4	320	8.8	87	88	13.68	235	94.59	362.8	2.14	5.561	139	4.82	1.066	2.325	0.79	2.02	1.991	54.70434783
0	0	0	0	0	1	0	0	0	0	0	0	1	0	0	56	345	400	4.83	12.7	13	197	8.7	19	20	11.97	25	50.39	356.9	5.71	5.244	140	3.87	1.421	2.4	1.648	1.37	3	57.02727273
0	0	0	0	0	2	0	0	1	1	0	0	2	0	0	34	420	350	4.88	12.5	16	263	8.6	15	15	11.97	18	57.46	321.2	5	5.494	137	4.57	1.098	2.275	0.689	1.19	2.25	56.76734694
1	0	0	1	1	1	1	1	1	1	0	0	2	0	1	65	435	369	5.11	16.7	13.6	140	9.1	85	126	11.97	131	70.72	535.3	4.64	5.644	141	3.97	1.098	2.325	4.595	0.41	0.362	31.19727273
0	0	0	0	0	2	0	0	0	1	0	0	1	0	1	49	337	246	4.48	14	12.9	294	7.1	26	23	20.52	12	74.26	196.3	5	4.789	139	3.87	1.356	2.4	0.79	1.76	4.163	56.42857143
1	0	0	1	1	1	1	0	0	1	0	0	2	0	0	64	514	468	6.13	19.5	13.8	145	10	13	14	6.84	16	71.6	368.8	2.5	5.733	141	4.39	1.162	2.5	1.716	0.78	3.129	30.118
0	0	0	0	0	2	0	1	1	0	0	0	2	1	0	53	411	380	4.53	11.6	15.6	342	7.5	44	36	10.26	32	84.86	410.4	3.57	5.217	142	4.29	1.356	2.4	1.231	1.66	2.508	56.35121951
0	0	0	0	0	1	1	0	0	1	0	0	1	0	0	55	420	246	5.23	16.5	13.5	219	7.5	31	33	18.81	44	79.56	249.8	2.5	4.752	140	4.14	0.872	2.3	3.003	1.19	3.827	56.25413793
1	0	1	0	0	1	0	0	0	0	0	0	2	1	1	52	470	350	4.03	13.4	12.1	283	7.8	19	20	25.65	12	59.23	237.9	5	5.689	140	4	1.55	2.4	0.418	2.51	2.069	31.224375
0	0	0	0	0	1	0	0	0	1	0	0	1	0	1	63	521	476	5.01	16.3	13.1	233	7.3	26	22	17.1	29	87.52	321.2	4.64	4.661	140	3.9	0.969	2.35	0.677	1.58	3.362	56.24816327
0	0	0	0	0	2	0	0	0	0	0	0	1	0	0	31	380	420	4.68	13.1	16.2	322	6.8	15	18	17.1	14	66.3	356.9	5.36	4.883	141	4.02	1.227	2.425	0.61	1.84	3.077	56.16
0	0	0	0	1	1	0	0	1	0	0	0	2	0	0	50	380	420	5.18	14.6	13.3	158	9.9	17	15	8.55	14	89.28	297.4	3.57	4.974	139	4.05	1.324	2.325	0.644	1.16	2.353	56.10849057
0	0	0	0	1	2	0	0	1	1	0	0	2	0	0	72	380	420	3.95	12.2	14.2	223	8.1	12	21	11.97	11	134.37	339	6.07	4.994	143	4.31	1.292	2.3	0.723	2.22	2.302	56.1
0	0	0	0	0	1	0	1	0	1	0	0	1	0	0	41	400	280	3.89	12.3	13.6	255	8.5	14	18	11.97	12	64.53	261.7	2.14	4.933	139	4.2	1.195	2.325	0.779	2.28	2.922	56.0637037
1	0	1	0	1	2	1	1	0	1	0	0	2	1	1	51	524	480	4.76	15.2	12.7	289	8.5	16	16	6.84	17	75.14	214.1	5	11.539	142	4.34	1.485	2.4	1.287	1.68	3.879	57.33
0	0	0	0	0	2	1	1	0	0	0	0	1	0	0	66	380	420	4.36	12.2	15.3	202	8.3	22	23	8.55	20	69.84	261.7	8.21	5.183	142	4.58	1.227	2.225	0.632	1.86	2.483	55.555
0	0	0	0	0	1	0	1	0	1	0	0	1	0	0	46	394	410	5.95	16.8	13	208	9.1	30	22	11.97	31	85.75	309.3	5.36	12.761	137	4.27	1.066	2.375	0.79	0.85	2.586	55.476
0	0	0	0	0	2	0	0	0	1	0	0	1	0	0	43	365	281	4.36	13.1	13.1	346	8.6	14	20	10.26	17	54.81	273.6	3.21	6.017	138	4.36	1.292	2.35	2.597	1.76	3.077	55.27678571
1	0	0	1	0	1	0	0	0	1	0	0	2	0	0	51	485	431	4.65	13.4	14.4	171	8.9	14	23	6.84	6	56.58	237.9	3.57	5.172	137	4.34	1.195	2.25	1.377	1.19	3.026	28.29882353
0	0	0	0	0	2	0	0	1	1	0	0	1	0	0	56	449	386	4.65	13.5	13.7	474	7.2	24	27	8.55	42	74.26	202.2	4.64	5.044	142	3.89	1.098	2.375	0.824	1.78	1.345	55.25111111
0	0	0	0	0	1	0	0	0	0	0	0	1	0	0	43	380	420	4.91	14.9	12.7	170	8	28	29	13.68	30	93.7	345	5.36	5.167	141	3.7	1.066	2.325	0.508	1.55	1.733	55.2
0	0	0	0	0	1	0	0	0	0	0	0	1	0	0	31	345	400	5.26	16.4	13.3	188	8.2	33	25	17.1	17	91.05	368.8	4.64	4.939	140	4.43	1.001	2.325	1.535	1.11	2.276	54.79384615
1	0	1	0	0	1	1	1	0	1	0	0	2	0	0	51	449	387	5.27	13.1	15.1	230	10.4	38	27	8.55	31	75.14	261.7	6.78	9.75	137	3.73	1.679	2.375	1.964	1.24	2.612	67.99653061
1	0	0	1	0	1	1	0	0	1	0	0	2	1	1	51	437	520	4.85	15.5	12.7	308	8.4	29	25	10.26	15	85.75	428.3	3.93	5.644	140	4.09	1.13	2.5	2.1	0.83	3.258	91.96875
1	0	0	1	1	2	1	0	1	1	0	0	2	1	1	51	418	698	4.95	15	14.2	171	10.1	17	17	3.42	18	63.65	303.3	5.71	14.389	140	4.23	1.227	2.25	3.782	0.88	3.595	78.68571429
0	0	0	0	0	2	1	0	1	1	0	1	1	0	0	62	396	410	4.57	14.9	12.6	238	7.3	25	28	6.84	19	86.63	428.3	8.21	5.24	142	3.99	1.356	2.4	0.361	2.02	1.707	54.75884615
0	0	0	0	0	1	1	1	1	1	0	0	1	0	0	55	375	294	4.67	15.6	13.1	159	8.8	13	19	10.26	17	79.56	339	2.5	5.989	140	4.1	1.098	2.225	0.982	1.11	2.508	54.72
0	0	0	0	0	2	0	0	0	1	0	0	2	0	1	41	434	368	4.57	14.4	13	244	8.4	17	24	10.26	12	67.18	309.3	5	5.033	148	4.12	1.679	2.675	2.123	1.66	4.422	54.684
1	1	0	0	1	1	0	1	0	1	0	0	2	1	0	51	458	890	5.24	16.3	13.1	254	8	25	21	18.81	44	73.37	345	4.64	15.044	137	4.24	1.066	2.375	1.005	1.58	4.862	25.42716049
1	1	0	0	1	1	1	1	0	0	0	0	1	1	0	51	380	300	4.74	11.6	14.9	184	7.9	16	23	6.84	20	84.86	232	2.14	15.733	140	4.34	1.227	2.225	1.073	1.19	2.457	89.68
0	0	0	0	0	1	1	0	1	1	0	1	2	0	0	72	480	456	4.26	12.9	16.3	166	9.3	15	18	13.68	27	95.47	333.1	5	5.323	142	4.23	1.195	2.4	0.734	1.27	2.069	54.6675
1	1	0	0	0	2	0	0	1	1	1	0	1	0	0	66	539	499	4.08	12.8	13.4	271	8.4	15	23	6.84	10	125.53	368.8	13.21	14.606	141	3.76	1.388	2.25	1.49	1.89	3.181	57.55311111
1	1	0	0	0	1	0	1	1	1	0	0	1	0	0	50	461	401	4.26	13.4	13	210	9.4	12	16	11.97	10	71.6	232	4.28	14.55	139	3.79	0.969	2.25	1.942	0.96	2.276	57.76
1	1	0	0	1	2	0	0	1	1	0	0	2	1	1	51	550	469	4.4	12.6	14.8	239	9.3	16	22	10.26	8	55.69	255.8	3.93	5.272	140	4.28	1.421	2.3	2.495	1.29	2.767	34.7472
1	1	0	0	0	2	0	0	0	1	0	0	1	0	0	63	431	364	4.91	14.8	13.7	391	7.8	23	27	8.55	14	68.07	273.6	5.71	7.294	140	4.59	1.292	2.4	1.614	1.53	4.551	59.30435897
1	1	0	0	1	1	1	0	0	1	0	0	2	0	0	68	398	323	4.86	14.9	13.3	184	8.9	85	58	6.84	118	94.59	392.6	5.71	5.856	141	4.08	1.098	2.275	2.077	0.93	3.465	29.46341463
0	0	0	0	0	1	0	0	1	0	0	0	2	0	1	48	334	242	4.9	15.1	13.1	244	9.2	16	19	11.97	25	100.78	243.9	5.71	11.422	139	3.95	1.259	2.275	0.903	1.27	2.302	54.63056604
0	0	0	0	0	2	1	0	1	1	0	1	1	0	0	60	400	200	5.96	16.5	16.5	290	7	28	30	13.68	66	64.53	267.7	4.28	4.917	142	3.81	1.292	2.375	1.648	1.01	2.638	54.48979592
0	0	0	0	0	2	1	0	1	1	0	1	1	0	0	67	480	456	4.7	16	13.8	276	8.6	19	23	10.26	24	81.33	345	5.36	5.311	141	4.02	1.744	2.425	2.258	1.19	3.181	54.3125
0	0	0	0	1	1	1	0	0	1	0	0	2	0	0	67	420	250	5.69	15.6	14.1	188	8.9	18	21	8.55	21	79.56	434.2	3.93	5.761	142	4.03	1.356	2.325	1.626	1.68	3.569	53.89090909
1	1	0	0	0	1	1	0	0	1	0	0	2	0	0	50	528	485	5.13	15.1	14.2	196	8.4	22	26	8.55	16	96.36	380.7	6.43	5.239	142	4.23	0.936	2.275	0.835	1.03	3.491	28.88
0	0	0	0	0	1	1	1	1	1	0	0	2	1	0	52	420	350	4.7	14.4	12.8	284	7.9	37	21	8.55	31	84.86	446.1	6.78	5.889	140	4.51	1.227	2.25	1.829	1.19	3.077	53.86105263
1	1	0	0	1	1	1	1	0	0	0	0	2	1	0	50	495	444	4.99	15.1	14.4	62	9.1	92	90	27.36	77	83.98	339	5	6.478	136	4.51	1.259	2.2	0.452	1.45	1.474	51.986
1	1	0	0	0	1	1	1	0	0	0	0	1	0	0	58	522	478	5.06	13.2	15.1	181	8.2	20	21	10.26	45	92.82	267.7	4.28	11.722	143	4.35	0.969	2.275	0.418	1.45	2.017	60.62222222
1	1	0	0	0	2	1	1	0	1	0	0	2	1	1	50	429	510	4.66	14.6	12.7	274	8.8	27	28	8.55	41	83.98	297.4	3.93	16.239	139	4.01	1.195	2.475	2.642	1.32	4.551	40.39411765
0	0	0	0	0	1	1	0	0	1	0	0	1	0	0	54	480	400	5.07	15.4	14.1	209	7.2	19	27	13.68	23	121.11	315.2	5.36	6.006	139	3.95	0.969	2.3	0.44	1.86	3.284	53.5640625
0	0	0	0	0	1	0	0	1	1	0	0	2	1	0	43	437	400	4.98	15	12.5	208	9.8	31	25	11.97	25	75.14	333.1	4.64	5.072	136	4.12	1.292	2.35	1.671	0.93	3.776	53.24651163
1	1	0	0	0	2	0	0	0	0	0	0	1	0	0	41	384	305	4.32	11.7	14.6	146	9.6	11	17	11.97	12	54.81	327.1	5.36	20.983	137	3.96	1.292	2.275	0.655	1.97	2.483	61.29
0	0	0	0	0	1	1	0	1	1	0	0	2	1	1	59	434	368	4.82	16	12	252	7.3	22	21	15.39	20	83.98	428.3	4.28	4.511	140	3.98	1.195	2.325	1.411	1.11	3.672	53.067
0	0	0	0	1	1	0	0	1	1	0	1	2	1	0	62	480	462	4.94	14.6	14	205	8.2	18	16	13.68	38	92.82	463.9	3.93	5.122	140	4.34	1.195	2.425	2.834	1.14	4.577	52.75666667
0	0	0	0	0	1	0	0	0	1	0	0	2	0	1	51	408	335	4.88	15.4	13.6	186	9.8	19	20	22.23	22	76.02	261.7	4.64	4.928	139	3.91	1.098	2.625	1.118	1.89	3.879	52.67
0	0	0	0	0	1	0	1	0	0	0	0	1	0	0	50	380	235	4.63	14.6	13.3	157	8	18	22	13.68	13	87.52	422.3	6.43	5.733	139	4.42	1.066	2.2	0.282	1.76	2.121	52.272
1	1	0	0	0	2	0	0	0	0	0	0	2	1	0	50	399	324	5.74	15	12.7	152	8.5	27	20	10.26	12	63.65	232	6.07	3.706	143	4.11	1.162	2.425	0.903	1.55	2.224	27.96857143
1	1	0	0	1	2	0	0	1	1	0	0	2	0	0	80	524	481	3.5	12.3	12.6	187	9	18	24	10.26	22	70.72	285.5	7.14	4.894	140	4.51	1.292	2.4	0.79	1.6	2.793	28.09459459
1	1	0	0	1	1	0	0	0	1	0	0	1	0	0	50	336	400	5.38	15.7	12.9	183	7.3	21	18	6.84	10	81.33	315.2	3.93	8.028	140	4.03	1.162	2.4	1.264	0.93	3.103	52.30971429
0	0	0	0	0	1	0	1	0	1	0	0	1	0	0	51	412	340	5.26	16.3	12.6	229	8	13	21	15.39	26	82.21	404.5	3.93	4.878	140	4.17	1.033	2.3	2.743	0.85	3.569	52.24615385
1	1	0	0	0	2	1	1	1	1	0	0	2	0	0	50	335	400	4.88	16	17.5	186	8.6	96	285	20.52	172	61	303.3	0.71	8.117	143	4.07	1.098	1.9	2.281	0.85	1.707	21.7
0	0	0	0	0	1	0	0	1	1	0	0	2	0	0	76	400	380	4.27	13.6	13	277	8.5	20	25	10.26	17	114.04	273.6	6.78	16.122	141	4.16	1.259	2.45	2.145	0.57	1.293	52.2
0	0	0	0	0	1	1	1	0	1	0	0	1	0	0	43	420	271	4.58	14.2	13	356	7.6	26	20	10.26	95	105.2	380.7	4.64	4.694	137	4.67	1.421	2.4	1.976	0.88	4.189	52.2
0	0	0	0	0	1	0	0	0	0	0	0	1	0	0	41	420	268	4.72	15	13.4	184	8.9	17	20	23.94	20	71.6	350.9	2.86	5.2	138	3.99	1.066	2.25	0.756	1.11	1.681	52.16166667
1	1	0	0	1	2	0	1	0	1	0	0	2	1	0	50	489	433	4.32	11.2	14.7	299	8.4	20	19	10.26	20	61	273.6	4.64	7.694	138	3.68	1.227	2.225	1.739	1.63	3.672	69.27428571
0	0	0	0	1	1	0	0	1	1	0	0	1	1	1	61	306	208	5.36	16.9	12.9	221	9.3	22	30	10.26	31	101.66	463.9	5.36	5.028	141	3.92	1.259	2.45	3.805	0.96	2.974	52.14814815
0	0	0	0	1	2	0	0	0	1	0	0	2	0	0	58	380	280	4.49	14.2	13.3	285	6.9	17	19	13.68	12	54.81	285.5	3.57	5.294	138	4.16	1.388	2.325	1.852	1.32	5.534	51.95818182
0	0	0	0	0	1	0	1	0	1	0	0	2	1	1	44	316	220	5.32	15.6	13.7	231	8.4	30	31	11.97	23	96.36	321.2	5	4.346	143	3.95	1.195	2.4	1.061	1.53	3.543	51.73636364
0	0	0	0	0	1	0	0	1	1	0	0	2	0	0	52	400	280	4.6	14.3	12.8	225	8.2	21	22	10.26	22	64.53	374.7	4.64	5.756	142	3.62	1.227	2.3	1.795	1.22	2.327	51.66891304
0	0	0	0	0	1	1	0	0	1	0	0	2	0	0	56	420	350	4.97	14.3	13.9	212	8	39	30	17.1	26	91.05	261.7	5.36	6.022	141	4.06	1.195	2.5	1.795	1.19	1.965	51.62926829
0	0	0	0	0	2	1	1	1	1	0	0	1	1	1	51	321	226	3.89	12.8	13.6	309	7.6	59	99	13.68	371	62.76	398.5	1.43	5.55	137	4.14	1.033	2.2	2.393	0.88	2.689	51.60375
0	0	0	0	0	1	0	0	0	1	0	0	1	0	0	45	345	400	5.38	15.1	13.7	180	8.9	33	22	10.26	65	87.52	386.6	4.64	4.956	141	4.24	1.388	2.375	1.942	1.09	4.163	51.4762069
0	0	0	0	0	1	1	1	1	1	0	0	1	0	0	62	400	325	5.04	15.6	15	145	9.1	30	26	10.26	30	100.78	416.4	5.36	5.639	143	3.82	0.969	2.325	2.969	1.03	4.836	51.40740741
0	0	0	0	1	1	0	0	1	1	0	1	1	1	1	72	476	420	5.1	15.8	14.1	163	10.6	15	23	13.68	18	137.9	458	7.85	5.522	138	4.15	1.324	2.275	1.705	1.27	2.224	51.15130435
0	0	0	0	0	1	1	0	0	1	0	0	2	1	1	33	498	448	5	14.3	14.6	252	8.8	22	19	11.97	20	76.91	374.7	3.21	5.189	140	4.41	1.066	2.3	1.174	1.29	3.569	50.84930233
0	0	0	0	0	1	0	0	0	1	0	0	1	0	0	44	380	452	3.99	12.2	13.1	179	8.3	15	20	17.1	8	53.92	202.2	2.86	4.861	138	4.1	1.098	2.275	0.666	3.26	2.483	50.74285714
0	0	0	0	0	1	1	0	1	1	0	0	1	0	0	57	397	321	5.36	15.9	14.4	164	8.6	21	23	15.39	15	83.98	350.9	5	4.328	139	4.12	1.227	2.375	2.235	1.16	2.534	50.025
0	0	0	0	1	1	0	0	1	1	1	1	1	1	1	76	341	252	3.98	12.6	16	274	8.8	17	21	13.68	14	173.26	493.7	9.64	4.761	140	4.52	1.937	2.275	1.208	1.01	2.017	49.96541667
0	0	0	0	0	2	0	1	1	0	0	0	1	0	0	42	431	400	3.76	10	18.6	481	7.5	15	14	5.13	24	70.72	339	3.57	4.75	138	4.22	1.098	2.35	0.644	2.15	1.319	49.91636364
0	0	0	0	1	2	0	0	1	1	0	0	1	0	1	71	354	268	4.68	11.7	18.5	239	8.8	11	27	8.55	28	77.79	339	3.93	4.683	140	4.02	1.259	2.325	1.332	1.29	2.508	49.856
1	1	0	0	0	2	0	0	0	1	0	0	1	0	0	61	349	261	5.54	16.1	13.8	364	7.6	33	33	10.26	67	68.07	380.7	4.28	10.778	138	4.06	0.969	2.4	2.416	1.14	3.905	62.14716981
1	0	1	0	1	2	1	1	0	1	0	0	2	1	1	50	610	500	4.11	14.1	12.9	205	8.8	12	19	17.1	17	65.42	410.4	2.86	5.628	139	3.81	1.195	2.325	1.276	1.42	4.138	69.74117647
1	0	1	0	0	1	1	0	1	1	0	0	1	0	0	59	422	353	3.61	11.6	13.7	49	9.4	125	143	8.55	57	95.47	446.1	7.5	5.922	134	3.58	1.453	2.3	0.847	0.98	1.707	63.15625
1	0	0	1	1	1	0	0	0	1	0	0	2	1	0	68	456	555	5.03	15	13.5	225	8.6	55	54	13.68	23	96.36	345	10	4.417	140	5.05	1.001	2.35	2.54	1.16	5.069	31.8
0	0	0	0	0	1	1	1	1	0	0	0	2	1	0	49	380	446	4.81	13.9	12.7	269	9	22	19	10.26	22	65.42	339	3.93	5.55	138	3.24	0.872	2.325	1.411	1.24	2.793	49.81818182
0	0	0	0	1	1	1	0	1	1	1	1	1	1	0	64	380	420	5.72	16.8	14.4	208	8.5	15	25	6.84	33	61.88	392.6	2.86	5.006	135	4.34	1.098	2.35	0.937	1.84	3.31	49.69714286
0	0	0	0	0	2	0	0	1	1	0	1	2	0	0	48	442	400	4.77	14.4	13.7	179	8.6	34	36	30.78	142	63.65	321.2	3.57	5.2	138	4.08	1.259	2.5	1.163	1.32	2.276	49.67307692
1	0	0	1	1	2	0	1	1	1	0	1	1	0	0	68	434	368	3.86	10.5	17.5	241	9.5	17	20	10.26	34	215.7	487.7	16.78	15.256	140	4.04	1.615	2.175	1.152	1.5	2.353	41.67857143
1	0	0	1	0	2	1	0	0	1	0	0	2	0	0	68	433	366	5.09	12.9	15.8	311	8.3	12	17	6.84	13	76.02	232	3.21	7.689	138	4.15	1.324	2.4	1.129	2.22	4.06	63.41333333
1	0	1	0	0	1	0	0	0	0	0	0	2	1	1	68	430	550	6.15	12.5	15.4	217	8.2	16	16	10.26	17	76.02	380.7	2.86	11.95	139	3.84	1.098	2.35	0.497	1.06	2.353	90.17783784
0	0	0	0	1	2	0	0	1	1	0	0	1	0	0	67	390	410	4.8	13.5	13.7	234	9.2	24	18	6.84	54	69.84	285.5	3.57	5.889	140	4.35	1.356	2.325	0.711	1.6	3.698	49.66705882
1	0	1	0	1	2	0	1	1	1	0	0	1	0	0	68	429	362	3.78	12.5	13.9	225	8.9	21	22	6.84	14	51.27	398.5	6.78	16.456	141	4.07	1.227	2.375	3.489	1.22	2.948	63.36
1	0	0	1	1	1	1	0	0	1	0	0	2	0	1	78	479	424	4.57	15.1	13.7	148	9.1	16	16	13.68	16	65.42	321.2	2.86	5.522	140	3.98	1.098	2.225	1.129	1.24	2.508	27.43962963
1	1	0	0	0	2	1	1	0	0	0	0	1	0	0	34	369	286	4.14	13.1	12.1	207	10.7	13	17	8.55	12	47.74	190.3	3.57	9.109	142	4.11	1.033	2.425	0.734	1.91	2.819	63.37058824
0	0	0	0	0	1	1	0	0	0	0	0	2	1	1	46	486	432	5.66	16.2	14.8	147	8.6	58	32	11.97	27	72.49	350.9	2.86	4.757	140	4.29	1.13	2.3	1.219	1.06	3.31	49.42666667
1	1	0	0	1	1	0	1	0	0	0	0	1	0	0	68	334	400	5.55	16.4	12.5	188	8.4	26	21	6.84	27	71.6	303.3	6.07	16.072	137	4.03	1.13	2.275	1.637	1.14	2.612	56.75384615
1	1	0	0	1	2	1	0	1	1	0	1	1	1	1	68	305	206	4.5	13	13.3	315	7.6	15	17	6.84	14	48.62	220.1	6.07	16.228	142	4.04	1.615	2.35	1.219	1.42	3.543	68.27294118
0	0	0	0	0	1	1	0	1	1	0	0	2	1	1	45	508	460	4.98	15	13.1	226	8	41	26	11.97	74	84.86	452	3.21	4.817	138	3.75	1.066	2.4	3.466	1.37	5.508	49.37625
0	0	0	0	1	2	0	0	0	1	0	0	2	0	1	51	333	242	4.55	14.1	12.7	345	7.9	15	21	11.97	13	49.5	214.1	4.64	5.906	144	4.42	1.453	2.5	1.355	1.89	3.517	49.100625
0	0	0	0	0	1	0	0	0	0	0	0	1	0	0	60	333	241	4.86	14.3	13.1	157	9.3	19	21	11.97	10	48.62	196.3	3.93	5.733	141	4.13	1.195	2.375	0.982	1.45	1.965	49.06451613
1	1	0	0	0	1	1	1	0	1	0	0	2	1	0	68	512	465	4.86	14.3	12.8	277	7.8	21	16	10.26	20	75.14	202.2	3.93	4.94	139	4.37	1.001	2.275	1.795	1.63	3.517	37.56
0	0	0	0	0	1	1	0	0	1	0	0	2	1	0	66	436	400	5.11	15.6	13.5	138	8.9	18	20	11.97	21	58.34	339	5	4.806	139	4.63	1.098	2.275	1.197	1.32	2.405	48.6116129
0	0	0	0	1	1	1	0	1	1	0	0	2	1	1	65	429	361	5.3	15.6	13.9	123	10	96	54	10.26	38	67.18	368.8	5	5.079	141	4.14	1.324	2.525	1.005	1.24	2.483	48.56666667
1	1	0	0	0	2	1	0	1	0	0	0	1	0	0	57	376	295	4.54	13.8	13.1	296	8	22	22	5.13	32	71.6	374.7	3.21	5.644	141	4.07	0.84	2.325	2.732	1.42	2.302	63.42
0	0	0	0	0	2	1	0	1	1	0	0	1	0	0	55	380	455	4.55	14.6	12.9	284	7.1	22	22	10.26	17	53.92	285.5	5.36	5.283	139	3.72	1.195	2.375	3.613	1.27	2.845	48.46153846
1	1	0	0	1	2	0	1	1	1	0	0	1	1	0	68	440	375	4.39	13.3	14.6	313	11.5	6	15	5.13	22	49.5	226	3.21	5.594	141	4.11	1.033	2.3	1.716	1.32	2.379	54.91609375
0	0	0	0	0	1	0	0	1	1	0	1	1	0	0	78	372	290	3.99	12.9	13.9	195	9.1	22	27	30.78	15	77.79	279.6	5	4.994	145	4.15	1.227	2.325	1.242	1.63	1.577	48.40111111
1	1	0	0	1	1	1	1	1	1	0	0	2	1	1	68	426	480	4.68	14.9	13.9	208	8.3	33	39	25.65	13	106.96	505.6	4.28	5.172	143	4.08	1.485	2.475	0.497	1.73	3.31	30.79736842
1	1	0	0	0	1	1	1	0	1	0	0	2	0	0	68	390	313	5.28	16.3	12.9	240	8.9	48	31	8.55	23	71.6	291.5	6.07	5.883	140	3.57	1.388	2.45	1.174	1.24	3.543	101.755102
1	1	0	0	1	2	1	1	0	1	0	0	2	1	1	68	510	580	4.03	13.7	14.2	194	9.1	13	10	10.26	10	73.37	196.3	3.57	5.222	144	3.69	1.485	2.3	0.79	1.27	2.741	66.84130435
0	0	0	0	0	2	0	0	1	1	0	0	2	1	0	58	380	238	5.25	15.3	13.3	222	8.2	24	25	13.68	23	82.21	297.4	3.57	5.211	141	4.41	1.13	2.4	1.4	1.94	2.715	48.24615385
1	1	0	0	1	1	1	0	0	0	0	0	2	0	0	56	428	360	4.68	14.1	13.3	248	8.7	28	22	10.26	20	89.28	297.4	6.78	4.761	138	3.96	1.098	2.35	1.547	1.37	2.819	23.27686275
1	1	0	0	0	1	0	0	0	1	0	0	1	0	0	66	421	351	4.34	13.7	13.4	151	9.4	28	77	6.84	96	57.46	458	4.64	9.722	140	4.46	1.485	2.4	2.032	0.96	2.25	65.96930233
1	1	0	0	0	1	1	1	0	1	0	0	2	1	0	68	473	416	4.86	15.8	13.6	165	9.4	22	20	15.39	22	107.85	386.6	6.07	5.233	138	4.62	0.904	2.325	2.269	0.88	3.31	33.09209302
0	0	0	0	0	2	1	0	1	1	0	0	1	0	0	60	395	410	5.75	12.9	15.1	267	8.3	8	20	10.26	17	93.7	404.5	3.21	4.867	145	3.9	1.227	2.375	1.344	1.47	3.155	48.20425532
0	0	0	0	0	2	1	0	0	1	0	0	1	0	0	33	389	410	4.38	13.1	13	231	8.8	14	22	10.26	19	75.14	285.5	2.14	5.494	138	4.19	0.904	2.325	0.474	2.33	2.715	48.17454545
0	0	0	0	0	2	0	0	0	1	0	0	1	0	0	41	420	253	4.49	12.7	14.7	294	8.8	15	15	5.13	18	73.37	255.8	4.64	6.012	139	4.36	1.388	2.325	1.005	1.01	3.362	48.05818182
0	0	0	0	1	2	1	0	1	1	0	0	2	0	1	56	301	201	4.95	14.2	13.6	127	11.5	26	20	10.26	12	64.53	422.3	3.57	4.133	139	4.4	1.227	2.3	2.947	0.85	1.965	47.94722222
0	0	0	0	1	1	1	0	0	0	0	0	2	0	0	60	407	380	4.36	15	12.1	169	8.5	19	22	17.1	19	54.81	368.8	5	4.039	137	4.1	1.033	2.275	1.31	1.16	3	47.57741935
1	1	0	0	0	1	0	1	0	1	0	0	2	0	0	68	423	353	4.23	12.8	12.5	235	9.3	36	25	23.94	35	106.08	404.5	5.71	5.622	140	4.45	1.195	2.35	3.195	0.8	2.017	57.04081633
1	1	0	0	0	1	1	0	1	1	0	0	2	1	0	68	326	232	4.76	14.6	12.7	273	7.4	70	42	15.39	134	67.18	285.5	5	4.922	140	4.47	1.033	2.275	1.208	0.98	1.241	36.84
0	0	0	0	1	2	1	1	1	1	0	0	1	1	0	55	380	280	4.29	14.1	14.2	240	8.1	18	18	10.26	19	57.46	392.6	3.21	5.128	139	4.1	1.324	2.275	1.231	1.01	3.465	47.40352941
0	0	0	0	1	1	1	0	0	0	0	0	1	1	1	61	427	359	4.97	15.4	14.8	193	8.5	24	22	15.39	36	121.11	350.9	2.86	5.25	140	3.91	1.162	2.25	1.298	1.16	2.121	47.38604651
1	1	0	0	0	2	0	0	0	0	0	0	1	0	0	52	466	408	4.4	13.9	12.6	253	7.3	21	31	8.55	37	61.88	267.7	6.07	11.695	139	3.69	1.421	2.45	0.621	2.04	2.741	67.74130435
0	0	0	0	1	2	1	1	0	1	0	0	1	0	0	64	359	274	4.16	13.5	13.3	272	7.4	15	18	8.55	10	68.07	202.2	2.14	4.867	140	4.12	1.453	2.225	1.276	1.84	3.103	47.25818182
0	0	0	0	0	2	0	0	0	1	0	0	1	0	0	51	382	303	4.04	12.4	11.3	275	7.1	13	25	6.84	12	88.4	368.8	4.28	4.718	143	3.96	1.195	2.475	0.802	2.02	3.129	47.22666667
1	1	0	0	1	1	0	0	1	1	0	1	2	0	0	80	334	400	1.67	12.5	13.1	260	6.7	24	25	8.55	19	74.26	285.5	5.36	15.994	136	3.97	0.936	2.325	0.644	2.33	2.327	22.792
0	0	0	0	0	2	0	0	0	0	0	0	2	0	1	53	483	429	4.99	14.8	13.2	192	8	19	21	15.39	9	57.46	226	5.71	5.028	138	4.22	1.227	2.35	0.327	1.32	2.689	47.19555556
0	0	0	0	1	2	0	0	1	1	0	0	1	1	1	59	338	248	4.9	14.9	13.9	205	9.6	16	16	5.13	11	73.37	398.5	5.36	5.085	139	4.18	1.033	2.4	2.269	1.24	2.534	47.131875
0	0	0	0	0	1	0	0	0	1	0	0	1	0	0	59	420	350	4.47	13.5	13	190	8.8	25	26	10.26	8	60.11	172.5	5.36	5.172	140	3.47	1.227	2.35	0.937	1.73	3.336	46.91076923
0	0	0	0	0	1	0	1	1	1	0	0	1	0	0	50	345	400	4.44	14.1	13.1	304	7.3	24	27	11.97	115	78.68	345	3.57	6.261	137	4.05	1.098	2.35	3.353	1.32	2.379	46.84333333
0	0	0	0	1	1	0	0	0	1	0	0	1	1	0	60	419	348	4.89	15.1	13.2	201	10.9	23	21	15.39	21	92.82	392.6	5.36	5.323	142	4.22	1.001	2.275	1.987	0.96	2.741	46.8
1	1	0	0	0	2	0	0	0	1	0	0	1	0	0	57	421	351	4.93	14.1	13.2	259	9.6	35	26	13.68	18	44.2	291.5	2.5	5.222	144	3.74	0.969	2.375	1.377	1.68	3.155	70.00615385
0	0	0	0	1	1	1	1	1	0	0	0	2	0	0	51	420	350	4.7	14	13.4	315	7.1	16	20	11.97	30	76.02	285.5	3.57	4.84	139	4.04	1.227	2.3	0.632	1.63	2.689	46.36475
0	0	0	0	0	1	0	0	0	0	0	0	2	0	0	55	400	280	5.02	14.6	14	171	9.7	37	36	15.39	19	46.85	226	3.57	5.011	143	4.2	1.259	2.475	1.163	1.63	2.922	46.30181818
0	0	0	0	0	1	1	0	0	0	0	0	1	0	0	43	451	388	4.43	13.4	13.8	179	8.7	19	21	11.97	15	61.88	291.5	2.86	5.322	139	4.22	1.324	2.325	0.632	2.09	2.198	46.225
1	1	0	0	1	2	0	1	0	1	0	0	1	0	1	68	495	444	4.16	13.6	12.6	248	8	25	23	20.52	51	53.92	273.6	5	15.372	138	5.28	0.904	2.3	3.093	1.01	3.051	97
1	1	0	0	1	2	1	0	1	1	0	0	2	0	1	70	462	402	4.78	14.1	13.6	309	8	16	19	6.84	11	69.84	321.2	3.21	5.706	144	3.54	1.485	2.375	1.513	1.42	3.957	22.3352381
0	0	0	0	0	2	0	0	0	1	0	0	2	1	1	42	443	378	5.09	14.7	13	197	9	12	14	17.1	10	59.23	237.9	4.28	5.235	140	4.33	0.904	2.225	0.689	1.19	2.224	46
0	0	0	0	0	1	0	0	0	0	0	0	1	0	0	50	380	280	5.45	15.9	14.2	259	7.7	15	17	20.52	13	75.14	309.3	3.57	4.778	136	3.97	1.227	2.45	1.05	1.6	2.87	45.70536585
0	0	0	0	0	1	0	0	0	1	0	1	1	0	0	80	412	380	3.97	11.5	15.1	182	7.6	16	27	8.55	15	170.61	469.9	13.92	5.312	137	4.2	1.388	2.325	2.247	1.01	2.069	45.6
0	0	0	0	1	1	1	0	1	1	1	0	2	1	0	61	369	287	5.03	15.6	14.3	211	8.4	18	21	8.55	47	93.7	356.9	3.57	4.667	143	4.33	1.066	2.425	2.134	1.22	3.414	45.435
1	1	0	0	0	2	0	1	0	1	0	0	2	0	0	68	428	359	4.32	12.7	14.2	445	7.7	14	20	8.55	21	59.23	184.4	5	5.733	137	4.32	1.388	2.325	1.219	1.19	2.974	31.52691176
0	0	0	0	0	1	0	1	0	1	0	0	2	1	0	34	375	498	4.76	15.4	12.8	177	8.6	41	31	6.84	20	91.05	392.6	7.85	5.506	141	4.14	1.066	2.35	1.208	1.06	3.827	45.00219512
0	0	0	0	0	1	0	1	0	0	0	0	1	0	0	41	480	400	4.22	13.7	12.5	183	6.8	15	17	10.26	16	80.44	321.2	4.64	4.461	140	4.12	1.195	2.275	1.31	1.09	2.612	44.83333333
0	0	0	0	0	1	0	1	0	1	0	0	2	0	0	50	380	454	3.95	13.5	12.3	220	7.5	16	19	13.68	15	74.26	220.1	5.71	4.917	140	4.53	1.388	2.475	0.768	2.74	2.845	44.772
1	1	0	0	1	1	1	1	1	0	0	0	2	0	0	76	518	472	4.2	11.3	16.5	145	9.3	37	66	27.36	42	74.26	541.3	4.28	4.433	137	4.67	1.13	2.55	0.711	3.21	1.733	21.45818182
0	0	0	0	1	2	0	0	0	0	0	0	1	1	0	48	420	252	4.53	7.9	21.1	471	8.7	19	24	6.84	62	50.39	232	4.28	5.272	139	4.27	1.066	2.3	1.05	1.63	2.405	44.42508475
0	0	0	0	0	1	0	0	1	1	0	0	1	0	0	59	380	280	4.29	13.1	12.3	209	8.5	30	36	10.26	29	75.14	243.9	4.28	6.078	141	4.08	1.421	2.375	1.152	1.6	3	44.35935484
0	0	0	0	0	1	0	1	0	1	0	0	2	1	0	48	371	289	5.03	15	14.5	210	8.7	30	51	11.97	18	77.79	237.9	6.07	5.55	138	4.23	1.001	2.225	0.948	1.76	3.543	43.67571429
0	0	0	0	1	2	0	0	1	1	0	0	1	0	0	78	420	249	4.36	12.1	14	209	8.3	15	26	15.39	13	74.26	398.5	3.57	5.389	140	4.63	1.292	2.425	1.174	1.42	3.258	43.62285714
1	1	0	0	0	2	0	1	1	1	0	0	1	0	0	73	489	436	4.96	15.1	13.4	211	8.9	39	28	11.97	17	45.97	255.8	2.86	11.556	140	4.33	1.162	2.375	1.242	2.25	3.698	71.89463415
0	0	0	0	0	1	0	0	0	1	0	0	2	0	0	72	480	457	4.68	14.3	13.8	171	7.8	28	24	13.68	16	83.1	422.3	3.93	5.128	140	4.36	1.033	2.375	1.727	1.14	3.103	43.53454545
1	1	0	0	0	2	0	0	0	0	0	0	2	1	1	68	482	427	3.91	10.4	15.6	125	9.1	10	14	32.49	8	60.11	232	3.57	4.678	142	3.36	0.904	2.175	0.576	1.47	1.784	33.84363636
1	1	0	0	0	1	0	0	0	1	1	0	1	0	0	52	465	406	4.83	14.1	13.6	309	8.3	29	38	1.71	117	76.91	226	4.28	5.539	139	3.73	1.388	2.35	1.682	1.09	2.017	72.03466667
0	0	0	0	0	1	0	0	0	0	0	0	1	0	0	54	401	380	4.77	13.6	13.9	274	9.1	20	24	11.97	16	71.6	309.3	4.28	4.733	141	3.97	1.324	2.325	1.253	1.47	2.974	43.49609756
1	1	0	0	0	2	1	1	0	0	0	0	2	0	0	68	393	317	4.28	13.5	12.3	276	8.1	15	23	15.39	10	59.23	220.1	3.21	5.711	139	4.45	1.13	2.4	0.734	1.53	1.991	35.50108696
0	0	0	0	0	1	1	1	0	0	0	0	2	1	0	53	420	421	5	14.7	14.3	229	9.1	24	20	10.26	31	83.1	255.8	3.21	5.411	140	4.3	0.969	2.3	1.14	1.32	2.612	43.46666667
0	0	0	0	0	1	0	0	0	0	0	0	1	0	0	44	400	380	4.46	14.1	12.9	218	10.8	13	16	10.26	13	61	273.6	3.21	4.778	142	4.73	1.195	2.35	0.847	1.37	2.56	43.42285714
0	0	0	0	0	1	0	0	1	1	0	0	1	0	0	72	406	380	4.07	12.6	13.3	254	7.1	14	19	6.84	26	58.34	232	4.28	5.011	138	4.26	1.485	2.325	2.021	1.84	3.957	43.30969697
0	0	0	0	0	1	1	0	0	1	0	0	2	0	0	46	480	462	4.46	14.2	13.3	258	8.6	18	24	13.68	10	62.76	226	1.79	4.911	138	3.97	1.324	2.35	1.344	1.29	3.853	43.28736842
0	0	0	0	0	1	0	0	1	1	0	0	1	0	0	59	380	420	5.24	16.5	12.7	269	8.2	32	26	13.68	54	123.76	398.5	5.36	5.222	139	4.25	0.904	2.325	2.326	1.16	3.905	43.24
1	1	0	0	0	1	0	0	0	0	0	0	2	1	0	68	329	236	5.11	16.5	13.4	176	9.1	27	16	22.23	22	84.86	350.9	3.93	4.95	141	4.34	1.066	2.4	1.129	1.45	3.103	19.93791045
0	0	0	0	0	1	0	0	1	1	0	0	1	0	0	76	401	380	3.93	12.2	12.9	281	7.8	21	17	10.26	12	53.92	249.8	3.21	5.106	137	4.07	1.195	2.425	1.264	1.37	3.672	43.00714286
0	0	0	0	0	2	0	0	0	1	0	0	2	0	1	43	389	312	4.42	12.6	12.5	410	6.8	47	29	8.55	33	44.2	249.8	4.28	4.394	137	4.11	0.872	2.225	2.055	1.09	3.336	42.95652174
0	0	0	0	0	2	0	0	0	1	0	0	2	0	0	42	420	261	4.39	12.9	12.9	248	8.7	15	21	13.68	12	58.34	237.9	2.5	5.389	139	4.08	1.066	2.35	0.982	1.11	2.146	42.52589744
0	0	0	0	0	1	1	1	1	0	0	0	1	0	0	44	390	410	4.53	14.8	12.9	321	7.6	32	26	6.84	25	74.26	291.5	5.36	5.45	141	4.16	1.421	2.375	1.185	1.42	2.948	42.3936
0	0	0	0	0	1	1	1	1	1	0	0	1	0	1	63	458	398	4.59	13.1	12.9	256	7.2	23	23	8.55	12	72.49	273.6	5.36	5.129	142	4.38	1.324	2.45	1.84	1.4	4.965	42.35942857
1	0	0	1	0	1	1	1	0	0	0	0	2	1	0	68	302	280	4.67	14.5	12.8	174	8	17	19	10.26	9	60.11	279.6	3.93	5.594	139	3.77	1.098	2.4	0.644	1.5	2.638	42.25928571
0	0	0	0	1	2	0	0	0	1	0	0	2	1	0	73	436	400	4.49	12	14.8	367	8.2	13	20	10.26	10	35.36	196.3	5.36	5.033	141	3.91	1.259	2.35	1.344	1.16	3.181	42.20387097
0	0	0	0	0	1	0	1	0	1	0	0	2	0	0	66	389	497	4.09	13	13.8	189	10	15	19	13.68	20	59.23	333.1	5.71	5.144	144	4.12	1.582	2.4	1.129	2.09	4.293	42.02051282
0	0	0	0	0	1	0	0	0	0	0	0	1	0	0	61	380	446	4.53	14.7	13	231	7.5	13	17	11.97	7	90.17	273.6	5	5.194	141	4.25	0.743	2.25	0.824	1.53	1.552	42
1	0	1	0	0	1	0	0	0	0	0	0	2	1	1	64	409	480	5.55	18	12.8	176	9.9	32	27	10.26	17	72.49	333.1	6.07	4.383	139	3.81	1.033	2.35	1.084	1.14	2.431	42.54069767
1	0	1	0	0	2	0	0	1	1	0	0	2	0	0	64	509	462	4.81	14	13.8	295	7.8	12	19	17.1	12	82.21	279.6	3.93	13.15	139	4.14	1.227	2.35	0.7	2.33	4.37	46.26315789
0	0	0	0	1	2	1	0	0	0	0	0	2	1	1	67	410	338	4.03	11.8	14.7	191	8.6	22	25	10.26	12	51.27	190.3	2.86	5.139	143	4.11	1.13	2.35	0.339	2.25	2.302	41.328
0	0	0	0	0	2	1	0	0	1	0	0	1	0	0	52	385	410	5.08	15.6	15.5	271	8.4	15	17	8.55	15	70.72	309.3	3.57	4.733	143	4.41	1.324	2.475	2.393	1.01	3.207	41.32173913
0	0	0	0	0	1	0	0	0	1	0	0	1	0	0	60	397	321	4.32	14.5	13.5	144	9	37	33	13.68	15	83.98	285.5	6.43	5.828	141	3.98	1.292	2.35	0.689	2.12	4.163	41.30388889
1	0	0	1	0	2	0	0	0	1	0	0	1	0	0	63	493	441	4.69	15.3	12.3	206	8	27	27	8.55	9	71.6	237.9	3.93	5.683	142	4.31	1.55	2.4	0.914	2.79	2.974	73.25217391
0	0	0	0	1	2	1	0	1	1	0	0	2	0	0	69	480	465	4.51	13	13.3	231	8.2	21	21	3.42	45	89.28	327.1	6.07	4.583	141	4.59	1.292	2.5	1.366	2.09	3.129	41.04
0	0	0	0	1	2	1	1	0	1	1	1	2	0	0	43	379	299	4.47	13.7	13.6	163	8.8	24	19	13.68	19	63.65	232	3.93	5.074	140	3.94	1.098	2.225	0.734	1.11	2.043	41.00765957
1	1	0	0	1	2	1	1	0	0	0	0	2	0	0	64	500	450	4.72	13.9	14.1	313	8.1	20	21	8.55	20	76.91	261.7	2.5	5.067	141	4.55	1.066	2.35	0.881	1.34	3.026	20.52631579
1	1	0	0	0	1	0	0	1	1	0	0	1	0	0	53	463	404	4.76	14.8	13.4	173	8.3	39	26	15.39	25	91.94	469.9	5.71	5.806	139	4.05	1.13	2.275	4.708	1.03	3.801	74.21333333
0	0	0	0	0	2	0	1	0	1	0	0	1	0	0	42	420	350	4.71	15.6	13	223	7.6	73	75	10.26	92	60.11	386.6	1.79	5.422	139	4.04	1.098	2.275	1.084	1.58	5.637	40.9584
1	1	0	0	1	1	1	0	0	0	0	0	1	1	0	64	452	391	4.84	13.8	14.5	334	6.9	22	21	13.68	28	103.43	356.9	5.71	5.817	139	4.19	1.324	2.45	0.644	1.99	2.586	116.0952381
0	0	0	0	1	1	1	0	1	1	0	0	1	1	1	34	462	403	5.39	17	13.6	279	7.5	37	28	8.55	36	71.6	226	2.86	5.411	139	3.91	1.388	2.25	4.381	0.88	1.655	40.95
0	0	0	0	0	2	1	1	1	1	0	0	1	0	0	47	371	289	4.32	12.9	14	262	7.8	14	16	11.97	18	63.65	279.6	2.86	5.339	139	4.05	1.388	2.35	1.321	1.19	2.638	40.775
1	1	0	0	0	1	0	1	0	1	0	0	1	0	0	39	448	386	5.07	14.9	12.7	213	10.4	32	26	13.68	15	60.11	285.5	2.86	5.061	140	3.64	1.227	2.275	2.066	1.11	3.879	75.3504
0	0	0	0	1	2	0	0	1	1	0	0	2	1	1	61	397	322	4.4	13.3	13.1	210	10	33	31	8.55	47	51.27	291.5	3.21	4.722	137	3.96	1.324	2.4	1.084	1.5	4.448	40.71789474
1	1	0	0	0	1	0	0	1	0	0	0	1	0	1	66	468	409	4.91	15	13.1	211	7.9	38	37	13.68	18	68.95	422.3	3.93	6.334	139	4.11	1.098	2.4	1.152	1.73	2.664	76.39071429
1	1	0	0	0	1	0	0	0	0	0	0	2	0	0	64	387	309	5.03	15.8	13.2	224	8.9	36	25	17.1	19	63.65	339	2.14	6.289	137	3.8	1.195	2.35	1.152	1.29	3.207	37.03846154
1	1	0	0	0	2	0	1	1	1	0	1	1	0	0	35	337	400	3.99	13.3	14.5	304	10	20	15	22.23	14	76.91	261.7	2.14	5.172	140	3.63	1.162	2.225	0.756	1.03	3.181	78.33428571
0	0	0	0	0	1	0	0	1	1	0	1	2	1	0	52	380	420	5.28	13.4	15.1	210	8.3	29	27	8.55	38	200.67	410.4	8.93	4.683	138	4.25	1.098	2.4	2.574	1.29	3.646	40.71428571
0	0	0	0	1	1	1	0	1	1	1	0	1	0	0	61	420	266	6.24	14.4	15.5	227	9.1	15	18	6.84	23	71.6	309.3	2.5	5.394	139	4.43	1.001	2.225	1.547	0.91	2.845	40.41333333
0	0	0	0	0	2	0	0	1	1	0	0	1	0	1	34	328	235	4.6	14.3	13.1	307	9.3	22	14	1.71	28	54.81	172.5	2.86	4.728	137	4.25	1.227	2.3	0.96	1.32	2.974	40.36595745
0	0	0	0	0	2	0	1	1	1	0	0	2	1	1	60	410	337	5.28	14.9	13.7	357	8.4	16	19	10.26	11	83.1	350.9	6.07	5.872	141	4.04	1.356	2.45	1.829	1.06	2.586	40.15285714
1	1	0	0	0	2	1	0	0	1	0	0	1	1	0	64	516	470	4.2	12.6	13.1	231	9.6	15	15	5.13	23	53.04	309.3	5	12.956	140	3.81	1.421	2.3	0.485	1.16	2.534	57.56625
0	0	0	0	0	1	0	0	1	1	0	0	1	0	1	58	531	489	4.87	14.8	13	298	7.4	23	23	8.55	25	90.17	416.4	3.57	5.044	141	4.44	1.033	2.35	1.739	0.88	2.689	40.08393443
0	0	0	0	0	2	0	1	0	1	0	0	2	1	1	44	490	438	4.43	13.5	12.4	196	8.8	20	18	10.26	18	58.34	279.6	4.64	4.1	138	4.08	1.324	2.325	1.005	2.02	2.793	40.06285714
1	1	0	0	0	2	0	0	0	0	0	0	2	0	0	64	513	466	4.54	13.8	12.7	188	7.6	13	20	13.68	12	70.72	255.8	5.71	5.833	135	3.87	1.098	2.275	0.598	1.63	3.258	39.62933333
0	0	0	0	0	1	0	0	0	0	0	0	2	0	0	45	417	346	4.02	11.9	13.9	237	8.5	12	22	8.55	8	72.49	190.3	4.28	4.3	139	4.59	1.098	2.275	1.219	1.81	2.457	39.90526316
1	1	0	0	0	1	1	0	0	0	0	0	2	1	0	64	413	341	4.65	14	14.6	233	9	32	28	8.55	60	80.44	398.5	2.86	14.644	140	4.63	1.162	2.4	0.994	1.42	2.534	68.7645
0	0	0	0	0	2	0	0	1	0	0	0	1	0	0	48	418	347	4.02	13.2	13.4	318	8.2	20	26	11.97	16	81.33	279.6	3.93	5.678	139	4	1.453	2.35	0.7	1.73	2.664	39.60444444
0	0	0	0	0	1	0	1	0	1	0	0	1	1	0	30	345	400	5.18	15.8	13.1	377	7.3	37	26	23.94	35	106.96	600.7	5.71	5.311	139	4.16	1.162	2.525	3.364	1.16	4.862	39.56088889
0	0	0	0	1	1	0	0	0	0	0	0	1	0	0	45	404	380	5.35	16	13.5	182	8.7	24	19	8.55	15	98.12	327.1	9.64	5.078	140	3.98	1.162	2.375	1.061	1.27	2.922	39.51255814
0	0	0	0	0	1	1	0	0	1	0	0	1	0	0	64	420	350	5.01	17	14.5	171	8.9	19	16	11.97	15	97.24	321.2	3.57	4.75	140	4.2	0.936	2.35	1.852	1.27	1.681	39.28421053
0	0	0	0	1	1	0	0	1	1	0	1	1	1	0	55	400	280	4.81	15.1	13.5	273	8	22	18	20.52	43	90.17	428.3	5.71	4.883	139	4.27	1.066	2.55	3.014	0.88	2.56	38.98568966
0	0	0	0	0	1	1	1	1	1	0	0	1	0	0	72	380	420	4.81	15.1	14	155	8.5	23	27	25.65	14	83.98	350.9	3.57	5.556	140	4.31	1.259	2.4	1.073	1.37	2.638	38.88
1	1	0	0	1	1	1	0	1	1	0	1	2	0	0	58	479	424	5.68	17.3	14.2	234	7.6	19	18	10.26	39	68.07	428.3	6.07	5.289	138	4.12	1.001	2.375	4.098	0.7	2.121	18.0375
1	1	0	0	1	2	1	0	1	1	0	0	1	0	1	64	360	275	4.62	14.2	14.1	341	8.7	12	16	6.84	31	60.11	368.8	4.64	15.339	138	3.51	0.936	2.3	3.071	0.91	3.129	40.05833333
0	0	0	0	1	1	1	0	0	1	1	0	1	0	1	70	353	266	4.03	12.4	14.1	183	8.2	15	18	10.26	10	61.88	226	4.64	4.75	145	4.24	1.421	2.4	1.14	2.72	4.448	38.60769231
0	0	0	0	0	1	1	1	1	1	0	1	1	0	0	63	400	280	4.47	11.7	16.6	261	8.4	14	17	8.55	17	159.12	529.4	10.71	5.417	139	4.21	1.195	2.1	1.682	0.93	2.922	38.40375
0	0	0	0	1	1	1	0	1	1	0	1	2	0	1	68	318	223	4.49	11.4	17.4	240	8	23	17	8.55	12	157.35	273.6	7.5	4.4	141	4.44	0.872	2.3	1.106	1.4	1.526	38.09032258
0	0	0	0	0	1	1	1	0	1	0	0	1	0	0	46	420	269	5.54	16.5	12.9	293	7.5	20	26	20.52	19	78.68	398.5	5	5.534	141	4.26	1.066	2.375	1.242	1.34	3.439	37.85714286
0	0	0	0	1	1	0	0	1	1	0	0	2	0	0	65	345	400	4.81	14.6	15.6	155	9.4	35	40	23.94	45	87.52	374.7	4.64	4.533	136	4.16	0.936	2.175	0.485	1.47	1.784	29.2439759
1	1	0	0	1	1	0	0	1	1	0	1	2	0	0	73	357	272	5.32	16.7	15.2	234	8.9	24	25	18.81	102	97.24	374.7	6.78	5.989	146	4.05	1.13	2.725	1.366	1.24	4.112	17.43529412
1	1	0	0	0	1	1	0	1	1	0	0	1	0	0	80	362	277	4.39	13.4	12.9	200	8.6	15	22	11.97	11	78.68	327.1	8.93	6.15	141	3.84	1.195	2.3	0.813	1.47	2.146	82.212
1	1	0	0	0	1	0	0	0	1	0	0	1	0	0	53	440	375	5.66	15.9	14.3	198	7.4	18	21	13.68	14	87.52	380.7	4.28	8	141	3.94	1.13	2.275	2.608	1.09	2.767	86.26935484
0	0	0	0	0	2	1	0	1	1	0	0	1	0	0	80	432	400	3.99	14.1	12.1	238	8.5	19	26	13.68	13	105.2	374.7	7.85	5.018	141	3.48	1.098	2.4	2.698	1.32	2.405	29.2173913
1	1	0	0	1	2	1	1	1	1	0	0	1	1	0	64	508	460	4.46	11.9	15.8	203	10	11	16	11.97	16	52.16	255.8	1.79	11.022	140	3.65	1.195	2.15	1.095	1.16	2.483	70.93829787
1	1	0	0	0	1	0	0	1	1	0	0	2	0	0	64	492	440	5.62	14.8	13.2	233	9.1	25	25	11.97	18	97.24	428.3	4.28	5.606	140	5.03	1.485	2.575	1.931	1.03	4.784	89.6
1	1	0	0	0	2	0	1	0	0	0	0	1	0	0	64	323	310	4.18	12.5	12.5	201	7.6	24	20	5.13	11	53.92	214.1	3.21	14.05	139	4.06	1.227	2.25	1.547	1.32	2.405	86.46
0	0	0	0	0	2	0	0	0	1	0	0	2	1	1	71	528	484	4.23	13.1	13.4	170	7.4	21	24	13.68	7	61.88	315.2	4.28	5.194	140	3.86	1.711	2.3	0.7	2.15	1.603	28.98
1	1	0	0	0	1	0	0	0	1	0	0	1	0	0	68	325	231	5.95	17.8	12.5	179	8	45	29	10.26	19	102.54	362.8	4.28	4.522	138	3.79	1.13	2.325	2.337	1.4	3.207	87.29777778
1	1	0	0	1	2	0	1	1	0	0	0	2	1	1	64	474	418	4.25	10.9	16.7	263	7.1	17	20	15.39	32	61.88	297.4	2.14	18.222	139	4.29	1.162	2.375	0.711	1.68	2.457	55.572
1	0	1	0	0	1	1	1	0	1	0	0	2	1	0	64	445	382	4.76	15.8	13.6	256	8	19	20	8.55	28	97.24	458	6.78	4.222	141	4.23	1.195	2.3	1.276	1.4	4.396	34.7777027
0	0	0	0	0	1	1	0	1	1	0	1	1	0	0	80	399	324	4.28	14.3	13.9	241	9.1	13	23	11.97	12	107.85	327.1	8.21	7.233	140	4.1	1.292	2.375	0.914	1.58	2.327	28.55510204
0	0	0	0	1	1	0	0	1	0	0	0	2	0	0	55	459	350	5.1	15.9	13.4	243	8.1	23	19	13.68	10	76.02	267.7	6.07	4.961	141	4.15	1.162	2.25	0.858	1.45	3.258	28.39909091
0	0	0	0	1	1	0	1	1	1	0	1	2	0	1	64	375	294	5.06	14.7	14.5	186	7.6	16	18	10.26	15	100.78	398.5	5	6.083	144	4.36	1.13	2.575	2.755	0.88	3.129	28.09054054
1	0	0	1	0	2	1	1	0	1	0	0	2	1	1	64	436	540	3.68	9.2	17.8	406	7.8	10	19	6.84	12	77.79	255.8	2.14	4.933	139	3.98	1.388	2.275	1.253	1.03	2.974	30.06315789
1	0	1	0	0	2	0	0	0	0	0	0	1	0	0	51	375	294	3.99	12.1	13.9	205	9.1	9	18	13.68	13	68.07	178.4	1.43	5.733	141	3.66	0.936	2.275	0.677	1.63	2.586	87.85636364
1	0	1	0	1	1	1	1	1	1	0	0	1	1	1	41	392	315	4.82	15.5	13.3	303	7.5	36	21	11.97	56	66.3	327.1	2.86	5.484	133	3.42	1.388	2.475	3.048	1.32	4.784	43.24
0	0	0	0	1	1	1	0	1	1	0	1	1	0	0	63	455	393	5.86	18	14	284	8.1	39	40	8.55	143	99.89	356.9	1.07	6.228	142	4.02	1.066	2.6	0.824	1.16	0.595	27.9456
0	0	0	0	1	2	0	0	0	1	0	0	2	1	0	55	420	350	3.98	12.2	13.1	269	8.9	19	17	8.55	52	54.81	172.5	1.79	4.467	134	4.2	1.195	2.375	0.576	2.3	4.112	27.9
0	0	0	0	0	2	0	0	1	1	0	0	2	0	1	55	440	374	4.82	14.3	13.1	265	7.2	25	28	10.26	18	61.88	297.4	3.93	13.783	142	3.98	1.259	2.325	1.795	1.89	4.163	27.86
1	0	1	0	0	1	0	0	0	1	0	0	1	0	0	39	435	368	5.61	16.5	12.6	183	8.7	51	30	18.81	39	92.82	434.2	4.28	13.583	141	3.71	1.195	2.375	1.445	1.32	3.439	92.38333333
0	0	0	0	0	1	1	0	1	1	0	1	1	0	0	74	380	280	4.47	13.1	14.8	256	8.6	14	16	15.39	11	78.68	255.8	3.57	4.711	143	4.34	1.13	2.275	0.598	0.96	1.655	27.82
0	0	0	0	1	2	0	0	0	0	0	0	2	0	0	60	438	400	4.17	14.2	12.6	284	7	12	20	15.39	20	61	214.1	4.28	13.628	141	3.69	1.259	2.325	0.903	1.94	1.914	27.48518519
1	0	0	1	0	1	1	0	0	0	0	0	2	0	0	41	380	300	4.74	14.8	13.4	235	9.1	13	18	22.23	13	57.46	220.1	2.86	5.289	140	4.14	1.033	2.3	0.835	1.4	2.483	32.35186047
0	0	0	0	1	2	0	0	0	1	0	0	1	1	0	67	390	410	4.76	14.8	12.9	242	8	14	19	13.68	15	46.85	214.1	6.07	14.929	140	4.02	1.227	2.325	1.231	1.4	3.646	27.26901961
1	0	1	0	0	2	0	0	0	1	0	0	1	0	0	64	402	327	4.25	12.4	14.7	304	6.8	14	20	6.84	21	70.72	232	2.14	9.583	138	4.24	1.066	2.3	0.734	2.46	2.483	98.34875
1	1	0	0	0	1	1	1	1	0	0	0	1	0	0	53	339	248	4.44	14.8	13.6	133	9.6	23	25	15.39	9	92.82	392.6	4.28	4.972	140	3.7	0.84	2.25	0.474	1.19	3.336	103.04
0	0	0	0	0	2	1	1	1	0	0	0	2	1	0	43	381	302	3.97	12.7	12.6	242	8.6	22	21	8.55	20	56.58	410.4	4.64	5.061	140	4.01	1.098	2.375	1.479	1.47	2.302	26.28705882
0	0	0	0	1	1	0	0	1	1	0	0	1	1	1	49	529	486	4.61	14.4	13.6	173	8.6	30	27	18.81	34	81.33	517.5	4.28	5.867	139	4.4	1.162	2.3	0.7	1.22	4.138	25.66540541
0	0	0	0	0	1	1	1	1	1	0	0	1	0	0	59	420	259	4.68	16.9	13.2	131	8.2	36	64	30.78	462	68.95	327.1	2.86	5.017	133	3.83	1.259	2.425	0.813	1.86	3.129	25.6375
0	0	0	0	0	2	0	0	0	1	0	0	1	0	0	30	420	251	4.72	14	12.9	303	7.6	10	20	10.26	15	58.34	410.4	3.57	11.833	137	4.63	1.162	2.325	1.592	1.24	2.457	25.48651163
0	0	0	0	0	2	0	0	1	0	0	0	2	0	0	74	480	460	4.34	14.4	14	310	8.5	29	24	6.84	65	99.01	333.1	6.43	4.7	140	4.02	1.388	2.375	1.219	1.73	2.715	25.30285714
0	0	0	0	1	1	1	0	1	0	0	0	1	1	1	70	330	237	4.45	16.2	13.7	202	8	15	19	18.81	26	96.36	380.7	4.28	4.478	139	4.08	1.227	2.45	1.298	1.55	2.87	24.60923077
0	0	0	0	1	1	1	0	0	0	0	0	2	0	0	76	416	344	5.11	15.3	12.9	222	8.1	16	20	11.97	16	87.52	297.4	5.71	14.972	140	4.18	1.001	2.25	0.96	1.14	3.129	24.3
1	1	0	0	0	1	1	1	0	1	0	0	1	1	0	41	311	310	5.2	16.3	12.8	285	8.9	26	24	20.52	23	71.6	303.3	5.36	14.367	138	3.83	1.098	2.3	1.863	0.98	2.069	73.92857143
0	0	0	0	0	1	1	1	1	1	0	0	2	0	0	46	380	420	4.28	14	13	307	7.8	23	26	15.39	14	64.53	410.4	5	11.433	137	4.25	1.195	2.325	0.779	1.78	5.327	23.34315789
0	0	0	0	1	1	1	1	0	1	0	0	1	1	1	33	405	331	4.77	15.6	13.8	247	8.4	26	27	11.97	28	79.56	463.9	3.21	4.939	138	4.24	1.162	2.475	1.524	1.53	3.181	23.13134328
0	0	0	0	1	2	1	1	1	1	1	0	2	0	0	55	435	400	4.75	14.4	13.6	302	6.7	20	32	10.26	37	38.01	113	1.79	4.846	128	4.22	1.421	2.4	0.689	2.79	3.336	22.59459459
1	1	0	0	0	1	1	1	0	1	0	0	2	1	0	40	447	384	5.01	14.8	14.3	242	9	31	25	11.97	11	101.66	404.5	3.57	11.085	142	4.16	1.13	2.35	1.366	1.09	4.319	131.328
0	0	0	0	0	2	0	0	1	1	0	0	2	1	0	64	362	278	4.73	14.2	13.4	244	8.1	19	20	8.55	17	67.18	291.5	5.71	4.833	142	4.07	1.195	2.45	1.163	1.73	3.258	22.25882353
0	0	0	0	1	2	1	1	1	1	0	0	2	0	0	59	333	241	4.28	14.9	12.7	248	8	12	25	11.97	42	47.74	243.9	1.79	4.417	133	3.9	1.679	2.35	3.737	1.89	2.431	21.80648936
1	1	0	0	0	2	0	0	0	0	0	0	2	1	0	40	398	322	4.53	14.2	12.9	179	9.2	14	23	18.81	9	62.76	237.9	2.5	5.644	142	4.41	1.518	2.425	0.542	1.55	2.172	64.54818182
1	1	0	0	0	2	1	1	1	1	1	0	1	0	0	59	393	316	4.38	14	13.1	237	8.7	37	30	11.97	49	60.11	333.1	5	5.011	140	3.62	1.162	2.4	0.745	1.22	2.276	107.6337778
1	1	0	0	0	1	0	1	1	1	0	0	1	0	1	51	368	285	4.44	13.6	14.2	294	8.9	29	29	20.52	74	96.36	452	6.43	11.308	139	3.96	1.421	2.5	3.06	1.29	3.517	110.8178261
1	1	0	0	1	2	1	1	0	1	0	0	1	1	1	37	493	441	4.81	13.6	14.5	273	8.9	20	16	5.13	16	57.46	226	2.86	6.111	138	4.25	0.969	2.275	0.542	1.19	2.302	32.33454545
0	0	0	0	0	2	1	0	0	1	0	0	1	0	0	35	334	243	4.11	13	14.8	197	8.5	11	18	5.13	8	55.69	309.3	3.93	4.141	139	3.99	1.324	2.325	0.452	2.12	3.336	21.52105263
0	0	0	0	0	1	0	0	1	1	0	1	1	0	0	78	400	500	4.24	13.8	16.5	205	8.4	45	46	8.55	138	118.46	333.1	9.64	5.15	143	4.14	1.227	2.4	1.287	1.29	3.827	20.88648649
0	0	0	0	0	2	1	0	0	0	0	0	1	0	0	53	375	400	4.78	14	12.9	160	10.4	19	25	11.97	12	51.27	220.1	6.43	4.217	139	4.29	1.356	2.35	0.598	1.5	2.353	20.6516129
1	1	0	0	0	1	0	0	0	1	0	0	1	0	0	64	486	432	5.22	16.5	12.9	201	9.3	54	53	15.39	55	74.26	463.9	4.28	12.467	140	3.97	0.904	2.4	2.145	1.27	6.31	118.3035484
0	0	0	0	0	1	1	1	0	1	0	0	2	1	1	42	433	367	4.41	12.9	14.4	236	7.9	47	48	8.55	20	65.42	226	2.5	6.189	139	4.47	1.388	2.3	0.903	3.03	3.207	20.496
0	0	0	0	1	1	1	0	0	0	1	0	1	0	0	72	417	347	4.84	15.9	13.2	231	8.4	19	23	13.68	10	86.63	410.4	6.43	4.883	141	3.74	0.807	2.4	0.734	1.68	2.327	20.37553571
0	0	0	0	1	1	0	1	0	1	0	0	2	1	0	48	480	464	4.79	15.1	13.8	132	9.1	17	29	11.97	14	119.34	440.2	3.21	6.389	141	3.99	1.001	2.4	0.994	1.45	5.069	19.90883721
0	0	0	0	1	2	0	0	1	1	0	0	2	0	0	78	380	446	5.08	14.4	13	172	8	13	22	11.97	15	92.82	261.7	6.78	16.111	141	3.96	1.292	2.45	2.168	1.58	3.569	18.79322034
1	1	0	0	0	2	1	1	0	1	0	0	2	0	0	34	482	427	4.34	13.4	13.3	234	7.8	18	21	13.68	30	61.88	232	2.14	5.3	139	3.71	1.001	2.2	0.429	2.4	2.689	25.66875
0	0	0	0	0	2	0	0	0	0	0	0	1	0	0	49	418	347	4.67	14.8	13	318	9.2	15	23	3.42	21	61.88	208.2	3.21	5.428	139	4.33	1.13	2.175	0.587	1.45	2.069	18.75217391
0	0	0	0	1	1	1	0	1	0	0	1	1	0	0	51	420	267	4.32	14.8	15.4	209	8.9	86	66	6.84	166	69.84	285.5	2.86	4.868	139	4.43	0.936	2.225	1.163	1.45	2.896	18.252
1	1	0	0	0	1	1	0	1	1	0	0	1	0	0	50	320	310	5.22	15.7	13	281	7	59	39	15.39	19	83.98	208.2	6.43	16.056	140	4.3	1.066	2.325	1.558	1.58	2.327	151.3305405
1	1	0	0	1	2	1	0	1	1	0	0	2	0	1	68	480	500	4.83	14.4	13.3	357	9.1	21	19	6.84	16	67.18	214.1	4.64	5.367	137	4.32	1.195	2.3	1.377	1.24	2.664	14.53681529
1	1	0	0	0	2	0	0	0	1	0	0	2	1	0	33	479	424	4.94	13.8	12.9	117	11.3	31	25	6.84	11	54.81	160.6	1.79	5.456	140	4.19	1.162	2.275	1.784	1.03	2.198	29.42978723
1	1	0	0	0	1	1	0	0	1	0	0	2	1	1	33	441	510	5.42	16.5	13.5	170	8.9	22	21	17.1	12	90.17	315.2	4.64	4.772	138	3.78	1.195	2.25	0.768	1.09	3.75	39.34285714
1	1	0	0	0	2	0	0	1	1	0	0	1	0	0	64	481	426	4.38	13.1	12.9	267	7.8	19	17	10.26	16	61.88	362.8	3.57	5.383	139	3.84	1.098	2.5	1.818	0.98	4.086	198.4752
1	1	0	0	1	2	1	1	0	1	0	0	1	1	0	31	536	495	4.57	14.1	12.9	203	8.6	16	19	8.55	12	63.65	428.3	1.79	5.178	140	3.81	1.162	2.275	1.964	1.06	2.819	46.65056604
0	0	0	0	1	1	0	0	0	0	0	0	1	1	1	42	533	491	4.18	13.9	13	193	9.1	42	40	6.84	32	89.28	237.9	5.36	5.789	136	4.45	1.162	2.425	0.982	1.6	2.638	17.73333333
0	0	0	0	0	1	0	1	1	1	0	0	2	0	0	59	451	389	5.02	15.1	13.2	206	7.1	34	39	11.97	42	94.59	469.9	5.71	5.067	135	3.86	1.033	2.4	3.252	1.01	2.87	17.18208333
0	0	0	0	0	1	0	0	0	0	0	0	1	0	0	31	345	400	4.05	13	12.9	307	8.4	13	17	8.55	9	61.88	249.8	2.14	5.456	139	4.28	1.13	2.35	0.373	1.29	2.638	16.01349398
1	1	0	0	0	1	1	0	1	1	0	0	2	0	0	31	496	444	5.41	16	12.6	231	7.7	34	24	6.84	38	72.49	386.6	5.71	6.561	138	3.89	0.904	2.525	2.1	1.16	2.664	71.92821429
0	0	0	0	1	1	1	1	0	0	0	0	2	0	0	53	397	321	4.28	14.4	13.1	290	7.9	21	40	10.26	80	60.11	226	1.07	5.572	133	4.4	1.033	2.225	0.282	1.99	1.836	12.18115385
0	0	0	0	0	1	0	0	0	0	0	0	2	0	0	43	400	280	5.3	16.3	13.3	239	7.6	35	34	6.84	10	90.17	273.6	5.71	9.417	139	4.24	1.259	2.5	0.723	1.42	1.965	11.59029126
0	0	0	0	0	2	0	0	1	1	0	0	1	0	0	72	400	280	3.47	12	17.5	144	9	15	31	11.97	15	87.52	65.4	7.14	10.544	140	4.09	1.324	2.1	0.632	1.71	2.612	11.222
0	0	0	0	1	1	0	0	1	1	0	0	2	0	0	78	389	400	4.61	15.5	13.5	185	7.7	25	30	18.81	13	93.7	297.4	3.57	5.029	142	4.36	1.227	2.325	0.858	1.81	1.577	11.14941176
0	0	0	0	1	1	1	0	1	1	0	1	1	0	0	78	432	400	3.07	9.3	17.4	304	8	10	14	8.55	9	85.75	333.1	7.85	4.535	144	3.92	1.033	2.175	0.666	1.45	1.552	5.526760563
1	1	0	0	0	1	1	0	0	0	0	0	2	1	0	30	432	364	4.78	14.1	13.8	247	10.9	16	16	13.68	14	65.42	232	2.86	6.25	140	4.25	1.259	2.45	0.485	2.2	2.276	28.95827586
